# Supplementary material for: Chromosome‐Level Genome Assembly and Whole‐Genome Resequencing Revealed Contrasting Population Genetic Differentiation of Black Bream (Megalobrama skolkovii) (Teleostei: Cyprinidae) Allopatric and Sympatric to Its Kin Species
Source: Ecol Evol. 2025 Jan 21;15(1):e70874. doi: 10.1002/ece3.70874 (PMC11751286; doi:10.1002/ece3.70874)
Supplement: Supplementary file 1 — Data S1. [file ECE3-15-e70874-s001.xlsx]

## Sheet: S1a
S1a | KEGG enrichment analysis of expanded gene families in black bream.
#Term	Database	ID	Input number	Background number	P-Value	Corrected P-Value	Input	Hyperlink
Neuroactive ligand-receptor interaction	KEGG PATHWAY	dre04080	24	499	1.02576e-05	0.000394727	grid1b|taar19m|taar19o|taar19b|taar19e|zgc:153137|p2ry11|ghrhra|gnrhr2|si:ch211-139n6.11|taar14f|taar14b|taar14a|grid1a|taar14g|taar14d|taar14e|taar14j|taar14h|taar14i|taar14l|taar18g|htr7b|htr7c	http://www.genome.jp/kegg-bin/show_pathway?dre04080/dre:100333348%09red/dre:100330560%09red/dre:100147984%09red/dre:100034373%09red/dre:100034374%09red/dre:795317%09red/dre:100270671%09red/dre:541314%09red/dre:557511%09red/dre:100034599%09red/dre:795486%09red/dre:100034645%09red/dre:792119%09red/dre:100034516%09red/dre:100003319%09red/dre:572143%09red/dre:100003441%09red/dre:751748%09red/dre:7956…
Oocyte meiosis	KEGG PATHWAY	dre04114	10	146	0.000315022	0.0068189	smc1a|smc1al|zgc:171775|camk2b1|camk2g1|camk2g2|anapc5|camk2b|camk2d1|camk2d2	http://www.genome.jp/kegg-bin/show_pathway?dre04114/dre:562064%09red/dre:322854%09red/dre:793359%09red/dre:403060%09red/dre:445208%09red/dre:559665%09red/dre:436815%09red/dre:562552%09red/dre:798222%09red/dre:791855%09red
GnRH signaling pathway	KEGG PATHWAY	dre04912	8	126	0.00193717	0.023679	gnrhr2|camk2d1|camk2b|camk2g1|camk2g2|camk2b1|zgc:171775|camk2d2	http://www.genome.jp/kegg-bin/show_pathway?dre04912/dre:562064%09red/dre:100270671%09red/dre:793359%09red/dre:445208%09red/dre:436815%09red/dre:562552%09red/dre:798222%09red/dre:791855%09red
ErbB signaling pathway	KEGG PATHWAY	dre04012	7	106	0.00297685	0.0336189	camk2b|camk2g1|camk2g2|camk2b1|pik3r1|camk2d1|camk2d2	http://www.genome.jp/kegg-bin/show_pathway?dre04012/dre:562064%09red/dre:793359%09red/dre:445208%09red/dre:436815%09red/dre:798222%09red/dre:557176%09red/dre:791855%09red
Necroptosis	KEGG PATHWAY	dre04217	9	179	0.00460125	0.0464146	hsp90aa1.1|camk2b|hsp90aa1.2|hsp90ab1|camk2g1|camk2g2|camk2b1|camk2d1|camk2d2	http://www.genome.jp/kegg-bin/show_pathway?dre04217/dre:562064%09red/dre:565155%09red/dre:793359%09red/dre:445208%09red/dre:436815%09red/dre:798222%09red/dre:30591%09red/dre:791855%09red/dre:30573%09red
Wnt signaling pathway	KEGG PATHWAY	dre04310	9	189	0.00641046	0.057666	prickle3|siah1|camk2b1|ctnnb1|camk2g1|camk2g2|camk2b|camk2d1|camk2d2	http://www.genome.jp/kegg-bin/show_pathway?dre04310/dre:562064%09red/dre:30265%09red/dre:793359%09red/dre:570116%09red/dre:445208%09red/dre:436815%09red/dre:798222%09red/dre:791855%09red/dre:80955%09red
RNA transport	KEGG PATHWAY	dre03013	8	158	0.00707563	0.0608834	eef1a1b|eif4ba|eef1a2|eef1a1a|upf3b|eef1a1l2|eef1a1l1|nup205	http://www.genome.jp/kegg-bin/show_pathway?dre03013/dre:445382%09red/dre:30516%09red/dre:100004503%09red/dre:393929%09red/dre:664756%09red/dre:553214%09red/dre:436644%09red/dre:336334%09red
Melanogenesis	KEGG PATHWAY	dre04916	7	139	0.0117268	0.0828851	camk2b|ctnnb1|camk2g1|camk2g2|camk2b1|camk2d1|camk2d2	http://www.genome.jp/kegg-bin/show_pathway?dre04916/dre:562064%09red/dre:30265%09red/dre:793359%09red/dre:445208%09red/dre:436815%09red/dre:798222%09red/dre:791855%09red
Progesterone-mediated oocyte maturation	KEGG PATHWAY	dre04914	6	108	0.0125047	0.0871975	zgc:171775|hsp90aa1.1|hsp90aa1.2|hsp90ab1|pik3r1|anapc5	http://www.genome.jp/kegg-bin/show_pathway?dre04914/dre:322854%09red/dre:565155%09red/dre:30573%09red/dre:30591%09red/dre:562552%09red/dre:557176%09red
Glycosaminoglycan biosynthesis - heparan sulfate / heparin	KEGG PATHWAY	dre00534	3	30	0.0175386	0.107192	hs2st1a|hs6st1b|hs6st1a	http://www.genome.jp/kegg-bin/show_pathway?dre00534/dre:791107%09red/dre:553162%09red/dre:791188%09red
Protein processing in endoplasmic reticulum	KEGG PATHWAY	dre04141	7	179	0.0377279	0.182322	sec23a|sec23b|hsp90aa1.1|sec63|hsp90ab1|hsp90aa1.2|sec31a	http://www.genome.jp/kegg-bin/show_pathway?dre04141/dre:436861%09red/dre:565155%09red/dre:327268%09red/dre:30573%09red/dre:406774%09red/dre:30591%09red/dre:266638%09red
Calcium signaling pathway	KEGG PATHWAY	dre04020	9	288	0.0637129	0.263736	cxcr4b|camk2b1|camk2g1|camk2g2|camk2b|htr7b|htr7c|camk2d1|camk2d2	http://www.genome.jp/kegg-bin/show_pathway?dre04020/dre:572143%09red/dre:565304%09red/dre:793359%09red/dre:562064%09red/dre:445208%09red/dre:436815%09red/dre:114447%09red/dre:798222%09red/dre:791855%09red
Ribosome	KEGG PATHWAY	dre03010	5	134	0.0847833	0.320327	mrps5|rpl17|rpl21|rpl30|mrpl22	http://www.genome.jp/kegg-bin/show_pathway?dre03010/dre:336713%09red/dre:100142645%09red/dre:336641%09red/dre:336568%09red/dre:562703%09red
Adrenergic signaling in cardiomyocytes	KEGG PATHWAY	dre04261	7	219	0.0868494	0.326944	camk2d1|camk2b|camk2g1|camk2g2|camk2b1|zgc:171775|camk2d2	http://www.genome.jp/kegg-bin/show_pathway?dre04261/dre:562064%09red/dre:793359%09red/dre:445208%09red/dre:436815%09red/dre:562552%09red/dre:798222%09red/dre:791855%09red
Arginine and proline metabolism	KEGG PATHWAY	dre00330	3	61	0.0921356	0.329239	sat1a.2|sat1a.1|got2b	http://www.genome.jp/kegg-bin/show_pathway?dre00330/dre:565700%09red/dre:431716%09red/dre:335974%09red
Oxidative phosphorylation	KEGG PATHWAY	dre00190	5	140	0.0971472	0.330938	ppa1b|atp6v0d1|cox7b|ppa1a|atp6v1g1	http://www.genome.jp/kegg-bin/show_pathway?dre00190/dre:322811%09red/dre:550531%09red/dre:335025%09red/dre:563476%09red/dre:393706%09red
Phenylalanine, tyrosine and tryptophan biosynthesis	KEGG PATHWAY	dre00400	1	6	0.111461	0.341617	got2b	http://www.genome.jp/kegg-bin/show_pathway?dre00400/dre:335974%09red
Focal adhesion	KEGG PATHWAY	dre04510	7	243	0.128239	0.358102	actn1|rap1ab|rap1aa|rap1b|ctnnb1|pdgfbb|pik3r1	http://www.genome.jp/kegg-bin/show_pathway?dre04510/dre:30265%09red/dre:406714%09red/dre:796490%09red/dre:560400%09red/dre:415242%09red/dre:557176%09red/dre:321107%09red
NOD-like receptor signaling pathway	KEGG PATHWAY	dre04621	5	156	0.13421	0.358102	hsp90ab1|hsp90aa1.1|ripk2|zgc:171775|hsp90aa1.2	http://www.genome.jp/kegg-bin/show_pathway?dre04621/dre:30573%09red/dre:30591%09red/dre:565155%09red/dre:562552%09red/dre:373874%09red
Sulfur relay system	KEGG PATHWAY	dre04122	1	8	0.140966	0.358102	ctu1	http://www.genome.jp/kegg-bin/show_pathway?dre04122/dre:393098%09red
Ferroptosis	KEGG PATHWAY	dre04216	2	45	0.18573	0.384409	sat1a.2|sat1a.1	http://www.genome.jp/kegg-bin/show_pathway?dre04216/dre:565700%09red/dre:431716%09red
Pyruvate metabolism	KEGG PATHWAY	dre00620	2	46	0.191791	0.393816	me1|me3	http://www.genome.jp/kegg-bin/show_pathway?dre00620/dre:768196%09red/dre:492719%09red
Salmonella infection	KEGG PATHWAY	dre05132	3	97	0.235031	0.413401	wasa|pkn2|zgc:171775	http://www.genome.jp/kegg-bin/show_pathway?dre05132/dre:571256%09red/dre:571965%09red/dre:562552%09red
Adherens junction	KEGG PATHWAY	dre04520	3	98	0.239476	0.417476	ctnnb1|wasa|actn1	http://www.genome.jp/kegg-bin/show_pathway?dre04520/dre:560400%09red/dre:571256%09red/dre:30265%09red
Phenylalanine metabolism	KEGG PATHWAY	dre00360	1	16	0.249523	0.417479	got2b	http://www.genome.jp/kegg-bin/show_pathway?dre00360/dre:335974%09red
Sphingolipid metabolism	KEGG PATHWAY	dre00600	2	60	0.278271	0.444805	plpp2b|b4galt6	http://www.genome.jp/kegg-bin/show_pathway?dre00600/dre:335485%09red/dre:393912%09red
Endocytosis	KEGG PATHWAY	dre04144	7	311	0.284984	0.447791	rab35b|cxcr4b|dnm1a|dnm1b|wasa|dnm2a|dnm2b	http://www.genome.jp/kegg-bin/show_pathway?dre04144/dre:571256%09red/dre:559334%09red/dre:406525%09red/dre:114447%09red/dre:100333543%09red/dre:445154%09red/dre:100307098%09red
2-Oxocarboxylic acid metabolism	KEGG PATHWAY	dre01210	1	20	0.298553	0.453503	got2b	http://www.genome.jp/kegg-bin/show_pathway?dre01210/dre:335974%09red
Protein export	KEGG PATHWAY	dre03060	1	22	0.321855	0.467702	sec63	http://www.genome.jp/kegg-bin/show_pathway?dre03060/dre:436861%09red
Glycosaminoglycan degradation	KEGG PATHWAY	dre00531	1	22	0.321855	0.467702	galns	http://www.genome.jp/kegg-bin/show_pathway?dre00531/dre:791159%09red
Mismatch repair	KEGG PATHWAY	dre03430	1	22	0.321855	0.467702	exo1	http://www.genome.jp/kegg-bin/show_pathway?dre03430/dre:406778%09red
Mannose type O-glycan biosynthesis	KEGG PATHWAY	dre00515	1	24	0.344384	0.485503	b3gat1a	http://www.genome.jp/kegg-bin/show_pathway?dre00515/dre:548607%09red
C-type lectin receptor signaling pathway	KEGG PATHWAY	dre04625	3	122	0.34856	0.489397	relb|zgc:171775|pik3r1	http://www.genome.jp/kegg-bin/show_pathway?dre04625/dre:557176%09red/dre:795414%09red/dre:562552%09red
Arginine biosynthesis	KEGG PATHWAY	dre00220	1	25	0.355367	0.493619	got2b	http://www.genome.jp/kegg-bin/show_pathway?dre00220/dre:335974%09red
PPAR signaling pathway	KEGG PATHWAY	dre03320	2	73	0.358179	0.495536	me1|me3	http://www.genome.jp/kegg-bin/show_pathway?dre03320/dre:768196%09red/dre:492719%09red
VEGF signaling pathway	KEGG PATHWAY	dre04370	2	76	0.376214	0.513754	zgc:171775|pik3r1	http://www.genome.jp/kegg-bin/show_pathway?dre04370/dre:557176%09red/dre:562552%09red
Carbon metabolism	KEGG PATHWAY	dre01200	3	132	0.393989	0.528128	got2b|me1|me3	http://www.genome.jp/kegg-bin/show_pathway?dre01200/dre:768196%09red/dre:492719%09red/dre:335974%09red
Spliceosome	KEGG PATHWAY	dre03040	3	134	0.402987	0.533356	smndc1|ddx23|snrpe	http://www.genome.jp/kegg-bin/show_pathway?dre03040/dre:572679%09red/dre:393979%09red/dre:334283%09red
Mucin type O-glycan biosynthesis	KEGG PATHWAY	dre00512	1	30	0.407588	0.533356	gcnt3	http://www.genome.jp/kegg-bin/show_pathway?dre00512/dre:100332076%09red
Cell cycle	KEGG PATHWAY	dre04110	3	139	0.425305	0.550891	smc1a|anapc5|smc1al	http://www.genome.jp/kegg-bin/show_pathway?dre04110/dre:559665%09red/dre:322854%09red/dre:403060%09red
Cytokine-cytokine receptor interaction	KEGG PATHWAY	dre04060	4	195	0.427351	0.550891	cxcr4b|bmp10|cxcr3.1|bmp15	http://www.genome.jp/kegg-bin/show_pathway?dre04060/dre:654692%09red/dre:114447%09red/dre:334183%09red/dre:562533%09red
RNA degradation	KEGG PATHWAY	dre03018	2	87	0.440361	0.562082	exosc10|pan3	http://www.genome.jp/kegg-bin/show_pathway?dre03018/dre:100126012%09red/dre:394064%09red
Drug metabolism - cytochrome P450	KEGG PATHWAY	dre00982	1	34	0.446308	0.565505	gsta.1	http://www.genome.jp/kegg-bin/show_pathway?dre00982/dre:406703%09red
Tyrosine metabolism	KEGG PATHWAY	dre00350	1	34	0.446308	0.565505	got2b	http://www.genome.jp/kegg-bin/show_pathway?dre00350/dre:335974%09red
MAPK signaling pathway	KEGG PATHWAY	dre04010	7	373	0.452271	0.572363	rap1ab|rap1aa|rap1b|pdgfbb|relb|zgc:171775|flt3	http://www.genome.jp/kegg-bin/show_pathway?dre04010/dre:795414%09red/dre:406714%09red/dre:566708%09red/dre:796490%09red/dre:562552%09red/dre:415242%09red/dre:321107%09red
Lysosome	KEGG PATHWAY	dre04142	3	146	0.45604	0.574334	atp6v0d1|galns|si:ch211-122f10.4	http://www.genome.jp/kegg-bin/show_pathway?dre04142/dre:792966%09red/dre:322811%09red/dre:791159%09red
Adipocytokine signaling pathway	KEGG PATHWAY	dre04920	2	91	0.462785	0.581027	slc2a1b|slc2a1a	http://www.genome.jp/kegg-bin/show_pathway?dre04920/dre:555778%09red/dre:100321338%09red
Base excision repair	KEGG PATHWAY	dre03410	1	37	0.47368	0.587997	neil1	http://www.genome.jp/kegg-bin/show_pathway?dre03410/dre:393253%09red
Metabolism of xenobiotics by cytochrome P450	KEGG PATHWAY	dre00980	1	37	0.47368	0.587997	gsta.1	http://www.genome.jp/kegg-bin/show_pathway?dre00980/dre:406703%09red
Purine metabolism	KEGG PATHWAY	dre00230	3	154	0.490289	0.599682	guk1a|entpd2b|zgc:110540	http://www.genome.jp/kegg-bin/show_pathway?dre00230/dre:415216%09red/dre:569142%09red/dre:541538%09red
Intestinal immune network for IgA production	KEGG PATHWAY	dre04672	1	39	0.491174	0.599682	cxcr4b	http://www.genome.jp/kegg-bin/show_pathway?dre04672/dre:114447%09red
Regulation of actin cytoskeleton	KEGG PATHWAY	dre04810	5	271	0.491985	0.599967	wasa|pdgfbb|actn1|cxcr4b|pik3r1	http://www.genome.jp/kegg-bin/show_pathway?dre04810/dre:557176%09red/dre:571256%09red/dre:796490%09red/dre:560400%09red/dre:114447%09red
Toll-like receptor signaling pathway	KEGG PATHWAY	dre04620	2	97	0.495408	0.602727	zgc:171775|pik3r1	http://www.genome.jp/kegg-bin/show_pathway?dre04620/dre:557176%09red/dre:562552%09red
Tight junction	KEGG PATHWAY	dre04530	4	217	0.507443	0.61235	wasa|actn1|rap1ab|rap1aa	http://www.genome.jp/kegg-bin/show_pathway?dre04530/dre:560400%09red/dre:571256%09red/dre:406714%09red/dre:415242%09red
Alanine, aspartate and glutamate metabolism	KEGG PATHWAY	dre00250	1	44	0.532411	0.631478	got2b	http://www.genome.jp/kegg-bin/show_pathway?dre00250/dre:335974%09red
Ether lipid metabolism	KEGG PATHWAY	dre00565	1	45	0.540249	0.639315	plpp2b	http://www.genome.jp/kegg-bin/show_pathway?dre00565/dre:335485%09red
Fanconi anemia pathway	KEGG PATHWAY	dre03460	1	51	0.584599	0.671158	slx1b	http://www.genome.jp/kegg-bin/show_pathway?dre03460/dre:100001845%09red
Cysteine and methionine metabolism	KEGG PATHWAY	dre00270	1	53	0.598412	0.678766	got2b	http://www.genome.jp/kegg-bin/show_pathway?dre00270/dre:335974%09red
mTOR signaling pathway	KEGG PATHWAY	dre04150	3	186	0.615273	0.690354	eif4ba|pik3r1|atp6v1g1	http://www.genome.jp/kegg-bin/show_pathway?dre04150/dre:557176%09red/dre:335025%09red/dre:553214%09red
Glutathione metabolism	KEGG PATHWAY	dre00480	1	59	0.63716	0.709549	gsta.1	http://www.genome.jp/kegg-bin/show_pathway?dre00480/dre:406703%09red
AGE-RAGE signaling pathway in diabetic complications	KEGG PATHWAY	dre04933	2	127	0.638429	0.710201	zgc:171775|pik3r1	http://www.genome.jp/kegg-bin/show_pathway?dre04933/dre:557176%09red/dre:562552%09red
RIG-I-like receptor signaling pathway	KEGG PATHWAY	dre04622	1	62	0.655112	0.720276	zgc:171775	http://www.genome.jp/kegg-bin/show_pathway?dre04622/dre:562552%09red
Pyrimidine metabolism	KEGG PATHWAY	dre00240	1	63	0.660896	0.724337	zgc:110540	http://www.genome.jp/kegg-bin/show_pathway?dre00240/dre:541538%09red
Glycerolipid metabolism	KEGG PATHWAY	dre00561	1	66	0.677675	0.738829	plpp2b	http://www.genome.jp/kegg-bin/show_pathway?dre00561/dre:335485%09red
Drug metabolism - other enzymes	KEGG PATHWAY	dre00983	1	66	0.677675	0.738829	gsta.1	http://www.genome.jp/kegg-bin/show_pathway?dre00983/dre:406703%09red
Cell adhesion molecules (CAMs)	KEGG PATHWAY	dre04514	2	140	0.689744	0.748062	nrxn3a|si:ch211-132g1.1	http://www.genome.jp/kegg-bin/show_pathway?dre04514/dre:563598%09red/dre:101884448%09red
Ubiquitin mediated proteolysis	KEGG PATHWAY	dre04120	2	143	0.700699	0.754432	anapc5|siah1	http://www.genome.jp/kegg-bin/show_pathway?dre04120/dre:322854%09red/dre:80955%09red
Lysine degradation	KEGG PATHWAY	dre00310	1	73	0.713674	0.762083	bbox1	http://www.genome.jp/kegg-bin/show_pathway?dre00310/dre:572649%09red
p53 signaling pathway	KEGG PATHWAY	dre04115	1	79	0.741317	0.783578	siah1	http://www.genome.jp/kegg-bin/show_pathway?dre04115/dre:80955%09red
Phagosome	KEGG PATHWAY	dre04145	2	155	0.741345	0.783578	atp6v0d1|atp6v1g1	http://www.genome.jp/kegg-bin/show_pathway?dre04145/dre:322811%09red/dre:335025%09red
Mitophagy - animal	KEGG PATHWAY	dre04137	1	83	0.75825	0.79739	bcl2l13	http://www.genome.jp/kegg-bin/show_pathway?dre04137/dre:559355%09red
FoxO signaling pathway	KEGG PATHWAY	dre04068	2	167	0.777179	0.811758	zgc:171775|pik3r1	http://www.genome.jp/kegg-bin/show_pathway?dre04068/dre:557176%09red/dre:562552%09red
Insulin signaling pathway	KEGG PATHWAY	dre04910	2	167	0.777179	0.811758	ppp1r3ca|pik3r1	http://www.genome.jp/kegg-bin/show_pathway?dre04910/dre:557176%09red/dre:436649%09red
Peroxisome	KEGG PATHWAY	dre04146	1	88	0.777868	0.811758	pex13	http://www.genome.jp/kegg-bin/show_pathway?dre04146/dre:393618%09red
Biosynthesis of amino acids	KEGG PATHWAY	dre01230	1	88	0.777868	0.811758	got2b	http://www.genome.jp/kegg-bin/show_pathway?dre01230/dre:335974%09red
mRNA surveillance pathway	KEGG PATHWAY	dre03015	1	89	0.781597	0.813706	upf3b	http://www.genome.jp/kegg-bin/show_pathway?dre03015/dre:393929%09red
Glycerophospholipid metabolism	KEGG PATHWAY	dre00564	1	101	0.821755	0.851249	plpp2b	http://www.genome.jp/kegg-bin/show_pathway?dre00564/dre:335485%09red
Cellular senescence	KEGG PATHWAY	dre04218	2	185	0.822777	0.851459	zgc:171775|pik3r1	http://www.genome.jp/kegg-bin/show_pathway?dre04218/dre:557176%09red/dre:562552%09red
Phosphatidylinositol signaling system	KEGG PATHWAY	dre04070	1	113	0.85454	0.878207	pik3r1	http://www.genome.jp/kegg-bin/show_pathway?dre04070/dre:557176%09red
Cardiac muscle contraction	KEGG PATHWAY	dre04260	1	117	0.864071	0.887125	cox7b	http://www.genome.jp/kegg-bin/show_pathway?dre04260/dre:563476%09red
TGF-beta signaling pathway	KEGG PATHWAY	dre04350	1	119	0.8686	0.890894	ltbp1	http://www.genome.jp/kegg-bin/show_pathway?dre04350/dre:562072%09red
Gap junction	KEGG PATHWAY	dre04540	1	129	0.889085	0.904759	pdgfbb	http://www.genome.jp/kegg-bin/show_pathway?dre04540/dre:796490%09red
Autophagy - animal	KEGG PATHWAY	dre04140	1	162	0.936622	0.942975	pik3r1	http://www.genome.jp/kegg-bin/show_pathway?dre04140/dre:557176%09red
Apoptosis	KEGG PATHWAY	dre04210	1	167	0.941777	0.947247	pik3r1	http://www.genome.jp/kegg-bin/show_pathway?dre04210/dre:557176%09red
Herpes simplex virus 1 infection	KEGG PATHWAY	dre05168	1	188	0.959237	0.963875	pik3r1	http://www.genome.jp/kegg-bin/show_pathway?dre05168/dre:557176%09red
Metabolic pathways	KEGG PATHWAY	dre01100	17	1507	0.973289	0.974227	me1|atp6v1g1|gcnt3|galns|entpd2b|gsta.1|b3gat1a|got2b|guk1a|plpp2b|sat1a.2|sat1a.1|zgc:110540|cox7b|atp6v0d1|me3|b4galt6	http://www.genome.jp/kegg-bin/show_pathway?dre01100/dre:406703%09red/dre:569142%09red/dre:100332076%09red/dre:548607%09red/dre:565700%09red/dre:393912%09red/dre:322811%09red/dre:335974%09red/dre:791159%09red/dre:335485%09red/dre:335025%09red/dre:768196%09red/dre:492719%09red/dre:563476%09red/dre:431716%09red/dre:415216%09red/dre:541538%09red

## Sheet:  S1b
S1b | GO enrichment analysis of expanded gene families in black bream.
#Term	Database	ID	Input number	Background number	P-Value	Corrected P-Value	Input	Hyperlink
membrane	Gene Ontology	GO:0016020	197	6613	9.2584e-17	9.61948e-14	slc6a3|irge4|si:ch211-59d13.2|rap1ab|rap1aa|slc25a3b|st8sia6|slc24a2|gpr34a|si:ch211-238p8.35|sec31a|si:dkeyp-87d8.8|zgc:103681|cyp2aa12|or125-7|or125-6|or125-5|si:dkeyp-28d2.4|or125-3|b3gat1a|dnm2a|kcnj12b|si:ch73-105b23.6|camk2d1|uqcc3|zgc:136963|sec63|soul5|camk2b1|taar14g|jkamp|lifrb|si:dkey-21e2.7|mxe|mxb|mxc|gem|mxa|taar14b|taar14a|taar14f|sec23a|sec23b|taar14e|taar14j|mhc1zda|spint1b|taar1…	http://amigo.geneontology.org/amigo/term/GO:0016020
trace-amine receptor activity	Gene Ontology	GO:0001594	20	87	1.30413e-15	6.77495e-13	taar14b|taar14i|taar14f|taar14g|taar19o|taar14e|taar14j|taar14h|taar19b|taar19e|taar14d|taar14l|taar19m|taar18g|taar14a|si:ch211-139n6.11|taar19p|zgc:153137|taar19c|si:ch211-238p8.35	http://amigo.geneontology.org/amigo/term/GO:0001594
integral component of membrane	Gene Ontology	GO:0016021	176	5893	9.02609e-15	3.12604e-12	slc6a3|si:ch211-59d13.2|slc25a3b|st8sia6|slc24a2|gpr34a|si:ch211-238p8.35|si:dkeyp-87d8.8|zgc:103681|or125-7|or125-6|or125-5|si:dkeyp-28d2.4|or125-3|cxcr4b|kcnj12b|si:ch73-105b23.6|camk2d1|uqcc3|zgc:136963|sec63|soul5|camk2b1|slc12a5b|jkamp|lifrb|si:dkey-21e2.7|taar14g|taar14b|taar14a|taar14f|cxcr3.1|tmem176l.3a|taar14e|taar14j|mhc1zda|taar14h|taar14i|taar14d|taar14l|ugt5b4|ugt5b1|ugt5b3|ugt5b2|s…	http://amigo.geneontology.org/amigo/term/GO:0016021
G protein-coupled receptor activity	Gene Ontology	GO:0004930	46	805	4.06054e-12	1.05472e-09	or125-4|si:ch211-238p8.35|taar19e|gpr34a|si:ch211-229c8.4|or126-5|or126-7|taar19m|or126-1|taar19o|or126-3|or125-7|or125-6|taar19c|taar19b|or125-3|taar19g|cxcr4b|taar19p|zgc:153137|si:ch211-139n6.11|p2ry11|taar14g|gpr135|adgre5b.3|ghrhra|gnrhr2|or105-1|adgre5b.2|v2rc2|v2rc1|cxcr3.1|taar14b|taar14a|taar14f|gpr12|taar14d|taar14e|taar14j|taar14h|taar14i|taar14l|taar18g|htr7b|htr7c|or125-5	http://amigo.geneontology.org/amigo/term/GO:0004930
G protein-coupled receptor signaling pathway	Gene Ontology	GO:0007186	49	914	6.8349e-12	1.42029e-09	or125-5|si:ch211-238p8.35|taar19e|gpr34a|si:ch211-229c8.4|or126-5|or126-7|taar19m|or126-1|taar19o|or126-3|or125-7|or125-6|taar19c|taar19b|or125-3|taar19g|cxcr4b|taar19p|zgc:153137|or125-4|si:ch211-139n6.11|p2ry11|taar14g|gpr135|adgre5b.3|ghrhra|gnrhr2|or105-1|ccl35.2|ccl35.1|adgre5b.2|v2rc2|v2rc1|cxcr3.1|taar14b|taar14a|taar14f|gpr12|taar14d|taar14e|taar14j|taar14h|taar14i|taar14l|taar18g|htr7b|h…	http://amigo.geneontology.org/amigo/term/GO:0007186
postsynaptic neurotransmitter receptor internalization	Gene Ontology	GO:0098884	9	13	3.9557e-11	5.87138e-09	mxc|dnm3a|dnm1a|dnm1b|mxe|mxb|dnm2a|dnm2b|mxa	http://amigo.geneontology.org/amigo/term/GO:0098884
postsynaptic endocytic zone membrane	Gene Ontology	GO:0098844	9	13	3.9557e-11	5.87138e-09	mxc|dnm3a|dnm1a|dnm1b|mxe|mxb|dnm2a|dnm2b|mxa	http://amigo.geneontology.org/amigo/term/GO:0098844
dendritic spine head	Gene Ontology	GO:0044327	9	14	6.40252e-11	8.31527e-09	mxc|dnm3a|dnm1a|dnm1b|mxe|mxb|dnm2a|dnm2b|mxa	http://amigo.geneontology.org/amigo/term/GO:0044327
receptor internalization	Gene Ontology	GO:0031623	9	15	1.00925e-10	1.16513e-08	mxc|dnm3a|dnm1a|dnm1b|mxe|mxb|dnm2a|dnm2b|mxa	http://amigo.geneontology.org/amigo/term/GO:0031623
dynamin family protein polymerization involved in mitochondrial fission	Gene Ontology	GO:0003374	9	16	1.55364e-10	1.46748e-08	mxc|dnm3a|dnm1a|dnm1b|mxe|mxb|dnm2a|dnm2b|mxa	http://amigo.geneontology.org/amigo/term/GO:0003374
organelle fission	Gene Ontology	GO:0048285	9	16	1.55364e-10	1.46748e-08	mxc|dnm3a|dnm1a|dnm1b|mxe|mxb|dnm2a|dnm2b|mxa	http://amigo.geneontology.org/amigo/term/GO:0048285
signal transduction	Gene Ontology	GO:0007165	57	1299	2.16679e-10	1.87608e-08	or125-4|si:ch211-238p8.35|rap1ab|rap1aa|taar19e|il1rapl1a|rap1b|gpr34a|taar14l|ompb|si:ch211-229c8.4|or126-5|or126-7|taar19m|or126-1|taar19o|or126-3|or125-7|or125-6|taar19c|taar19b|or125-3|taar19g|cxcr4b|taar19p|zgc:153137|si:ch211-256e16.4|pik3r1|si:ch211-139n6.11|p2ry11|taar14g|gpr135|ghrhra|or105-1|v2rc2|dicp2.2|dicp2.1|v2rc1|dicp3.3|gem|cxcr3.1|taar14b|taar14a|taar14f|gpr12|taar14d|taar14e|ta…	http://amigo.geneontology.org/amigo/term/GO:0007165
synaptic vesicle budding from presynaptic endocytic zone membrane	Gene Ontology	GO:0016185	9	18	3.45961e-10	2.76503e-08	mxc|dnm3a|dnm1a|dnm1b|mxe|mxb|dnm2a|dnm2b|mxa	http://amigo.geneontology.org/amigo/term/GO:0016185
regulation of synapse structure or activity	Gene Ontology	GO:0050803	9	19	5.02301e-10	3.72779e-08	mxc|dnm3a|dnm1a|dnm1b|mxe|mxb|dnm2a|dnm2b|mxa	http://amigo.geneontology.org/amigo/term/GO:0050803
membrane fusion	Gene Ontology	GO:0061025	9	24	2.60358e-09	1.80342e-07	mxc|dnm3a|dnm1a|dnm1b|mxe|mxb|dnm2a|dnm2b|mxa	http://amigo.geneontology.org/amigo/term/GO:0061025
mitochondrial fission	Gene Ontology	GO:0000266	9	26	4.6268e-09	3.00453e-07	mxc|dnm3a|dnm1a|dnm1b|mxe|mxb|dnm2a|dnm2b|mxa	http://amigo.geneontology.org/amigo/term/GO:0000266
GTP binding	Gene Ontology	GO:0005525	30	495	7.04273e-09	4.30435e-07	irge4|rap1ab|rap1aa|zgc:172065|rap1b|zgc:66473|si:ch211-285c6.1|sept5a|rab35b|dnm3a|sept5b|dnm1a|si:dkey-187j14.4|dnm1b|eef1a1l2|eef1a1l1|si:ch73-308m11.1|eef1a1b|eef1a2|eef1a1a|si:dkey-1c7.3|mxe|mxb|mxc|gem|mxa|zgc:195077|si:dkey-125e8.4|dnm2a|dnm2b	http://amigo.geneontology.org/amigo/term/GO:0005525
microtubule cytoskeleton	Gene Ontology	GO:0015630	11	61	3.13984e-08	1.81239e-06	mxc|sept5a|dnm3a|sept5b|dnm1a|dnm1b|mxe|mxb|dnm2a|dnm2b|mxa	http://amigo.geneontology.org/amigo/term/GO:0015630
mitochondrial membrane	Gene Ontology	GO:0031966	9	42	1.57169e-07	8.59464e-06	mxc|dnm3a|dnm1a|dnm1b|mxe|mxb|dnm2a|dnm2b|mxa	http://amigo.geneontology.org/amigo/term/GO:0031966
endopeptidase inhibitor activity	Gene Ontology	GO:0004866	8	34	4.18713e-07	2.17522e-05	zgc:165518|zgc:165453|zgc:171446|zgc:171445|si:dkey-46g23.5|cst14b.2|si:dkey-46g23.2|c3a.4	http://amigo.geneontology.org/amigo/term/GO:0004866
GTPase activity	Gene Ontology	GO:0003924	22	355	5.10129e-07	2.52392e-05	irge4|rap1ab|rap1aa|rap1b|sept5a|rab35b|dnm3a|sept5b|dnm1a|dnm1b|eef1a1l2|eef1a1l1|eef1a1b|eef1a2|eef1a1a|mxe|mxb|mxc|gem|mxa|dnm2a|dnm2b	http://amigo.geneontology.org/amigo/term/GO:0003924
dendritic spine	Gene Ontology	GO:0043197	9	58	1.74237e-06	8.22874e-05	mxc|dnm3a|dnm1a|dnm1b|mxe|mxb|dnm2a|dnm2b|mxa	http://amigo.geneontology.org/amigo/term/GO:0043197
postsynaptic membrane	Gene Ontology	GO:0045211	12	122	2.83842e-06	0.000128222	grid1a|grid1b|dnm1b|mxc|dnm3a|dnm1a|si:dkey-183j2.10|mxe|mxb|dnm2a|dnm2b|mxa	http://amigo.geneontology.org/amigo/term/GO:0045211
microtubule binding	Gene Ontology	GO:0008017	15	200	3.92654e-06	0.000169986	map1b|camsap2a|camsap2b|kif20ba|zgc:92789|dnm2a|dnm3a|dnm1a|mtus2a|dnm1b|mxe|mxb|mxc|dnm2b|mxa	http://amigo.geneontology.org/amigo/term/GO:0008017
neurotransmitter binding	Gene Ontology	GO:0042165	5	13	9.22881e-06	0.000368797	si:ch211-132b12.1|si:ch211-132b12.2|si:ch211-132b12.3|si:ch211-132b12.6|zgc:158427	http://amigo.geneontology.org/amigo/term/GO:0042165
gamma-aminobutyric acid:sodium symporter activity	Gene Ontology	GO:0005332	5	13	9.22881e-06	0.000368797	si:ch211-132b12.1|si:ch211-132b12.2|si:ch211-132b12.3|si:ch211-132b12.6|zgc:158427	http://amigo.geneontology.org/amigo/term/GO:0005332
plasma membrane	Gene Ontology	GO:0005886	64	2132	1.13899e-05	0.000422648	slc6a3|or125-5|rap1ab|rap1aa|kcnj12b|si:busm1-71b9.3|il1rapl1a|rap1b|si:ch211-132b12.1|si:ch211-132b12.2|si:ch211-132b12.3|si:ch211-132b12.6|zgc:136892|mhc1zba|mhc1zca|or126-5|or126-7|or126-1|or126-3|or125-7|or125-6|mhc1zea|robo2|or125-3|cxcr4b|ctnnb1|rab35b|dnm3a|hsp90aa1.2|dnm1a|gem|si:dkey-183j2.10|or125-4|si:ch211-229c8.4|mxe|v2rc2|dnm1b|aep1|p2ry11|il4r.1|ghrhra|or105-1|apcdd1l|cdh1|v2rc1|mx…	http://amigo.geneontology.org/amigo/term/GO:0005886
postsynaptic density	Gene Ontology	GO:0014069	9	76	1.28563e-05	0.000460611	mxc|dnm3a|dnm1a|dnm1b|mxe|mxb|dnm2a|dnm2b|mxa	http://amigo.geneontology.org/amigo/term/GO:0014069
sensory perception of smell	Gene Ontology	GO:0007608	11	121	1.45971e-05	0.000505547	or126-5|or126-7|or126-1|or126-3|or125-7|or125-6|or125-5|or125-4|or125-3|or105-1|ompb	http://amigo.geneontology.org/amigo/term/GO:0007608
alpha-(1->3)-fucosyltransferase activity	Gene Ontology	GO:0046920	5	15	1.62437e-05	0.000544425	fut9b|zgc:112433|fut9d|zgc:136963|zgc:165519	http://amigo.geneontology.org/amigo/term/GO:0046920
fucosylation	Gene Ontology	GO:0036065	5	16	2.10268e-05	0.000682715	fut9b|zgc:112433|fut9d|zgc:136963|zgc:165519	http://amigo.geneontology.org/amigo/term/GO:0036065
fucosyltransferase activity	Gene Ontology	GO:0008417	5	17	2.68374e-05	0.000831055	fut9b|zgc:112433|fut9d|zgc:136963|zgc:165519	http://amigo.geneontology.org/amigo/term/GO:0008417
translation elongation factor activity	Gene Ontology	GO:0003746	6	30	2.71953e-05	0.000831055	eef1a1b|eef1a2|eef1a1a|eef1a1l2|eef1a1l1|eef1da	http://amigo.geneontology.org/amigo/term/GO:0003746
translational elongation	Gene Ontology	GO:0006414	6	31	3.20022e-05	0.000950009	eef1a1b|eef1a2|eef1a1a|eef1a1l2|eef1a1l1|eef1da	http://amigo.geneontology.org/amigo/term/GO:0006414
carboxypeptidase activity	Gene Ontology	GO:0004180	5	21	6.34327e-05	0.00183074	cpa1|cpa2|cpa5|cpa4|si:ch211-122f10.4	http://amigo.geneontology.org/amigo/term/GO:0004180
olfactory receptor activity	Gene Ontology	GO:0004984	10	119	6.59517e-05	0.00183951	or126-5|or126-7|or126-1|or126-3|or125-7|or125-6|or125-5|or125-4|or125-3|or105-1	http://amigo.geneontology.org/amigo/term/GO:0004984
-	Gene Ontology	GO:0005328	6	36	6.72776e-05	0.00183951	slc6a3|zgc:158427|si:ch211-132b12.1|si:ch211-132b12.2|si:ch211-132b12.3|si:ch211-132b12.6	http://amigo.geneontology.org/amigo/term/GO:0005328
extracellular space	Gene Ontology	GO:0005615	32	897	0.000112701	0.00294884	zgc:165518|zgc:165453|si:dkey-228a15.1|zgc:103438|cpa4|cpa5|si:ch211-129c21.1|c3a.4|mhc1zca|col17a1b|mhc1zea|si:dkey-46g23.5|cpa2|bmp10|bmp15|si:dkey-46g23.2|si:ch73-105b23.6|moxd1l|soga1|cpa1|zgc:171446|zgc:171445|pdgfbb|ccl35.2|ccl35.1|zgc:171426|cart1|anxa1b|mhc1zba|mhc1zfa|sema6d|anxa1c	http://amigo.geneontology.org/amigo/term/GO:0005615
response to virus	Gene Ontology	GO:0009615	6	40	0.000113526	0.00294884	ccl35.2|ccl35.1|mxe|mxb|mxc|mxa	http://amigo.geneontology.org/amigo/term/GO:0009615
calmodulin-dependent protein kinase activity	Gene Ontology	GO:0004683	5	25	0.000130043	0.00327429	camk2g1|camk2g2|camk2d1|camk2b1|camk2d2	http://amigo.geneontology.org/amigo/term/GO:0004683
cytoplasmic vesicle	Gene Ontology	GO:0031410	12	185	0.000132358	0.00327429	sec23a|sec23b|dnm2a|dnm3a|dnm1a|dnm2b|dnm1b|mxe|mxb|mxc|sec31a|mxa	http://amigo.geneontology.org/amigo/term/GO:0031410
protein transmembrane transporter activity	Gene Ontology	GO:0008320	4	13	0.000155384	0.0037545	timm23a|timm17b|timm23b|sec63	http://amigo.geneontology.org/amigo/term/GO:0008320
nuclear membrane organization	Gene Ontology	GO:0071763	3	5	0.000245331	0.00554129	tor1l2|tor1l3|tor1l1	http://amigo.geneontology.org/amigo/term/GO:0071763
protein localization to nucleus	Gene Ontology	GO:0034504	3	5	0.000245331	0.00554129	tor1l2|tor1l3|tor1l1	http://amigo.geneontology.org/amigo/term/GO:0034504
COPII-coated vesicle budding	Gene Ontology	GO:0090114	3	5	0.000245331	0.00554129	sec31a|sec23a|sec23b	http://amigo.geneontology.org/amigo/term/GO:0090114
transferase activity	Gene Ontology	GO:0016740	46	1553	0.00027633	0.00610865	parp8|zgc:165519|naa10|sat1b|st8sia6|hs2st1a|ugt5b3|zgc:112433|ripk2|mob1a|zgc:171775|b4galt6|zdhhc14|ugt5b4|elovl6l|gsta.1|b3gat1a|got2b|sat1a.2|camk2d1|si:ch211-281g13.5|camk2d2|zgc:136963|zdhhc8a|siah1|sult1st1|sult1st2|sult1st3|camk2b1|si:ch211-51i16.1|si:dkey-61p9.11|siah2l|art4|fut9b|fut9d|camk2g1|camk2g2|ctu1|ugt5b1|pimr88|ugt5b2|mob1ba|zgc:110540|hs6st1b|flt3|hs6st1a	http://amigo.geneontology.org/amigo/term/GO:0016740
spermidine binding	Gene Ontology	GO:0019809	3	6	0.000363422	0.00712443	sat1b|sat1a.2|sat1a.1	http://amigo.geneontology.org/amigo/term/GO:0019809
negative regulation of exocytosis	Gene Ontology	GO:0045920	3	6	0.000363422	0.00712443	anxa1c|anxa1b|il1rapl1a	http://amigo.geneontology.org/amigo/term/GO:0045920
regulation of leukocyte migration	Gene Ontology	GO:0002685	3	6	0.000363422	0.00712443	anxa1c|anxa1b|cxcr3.1	http://amigo.geneontology.org/amigo/term/GO:0002685
spermidine acetylation	Gene Ontology	GO:0032918	3	6	0.000363422	0.00712443	sat1b|sat1a.2|sat1a.1	http://amigo.geneontology.org/amigo/term/GO:0032918
Rap protein signal transduction	Gene Ontology	GO:0032486	3	6	0.000363422	0.00712443	rap1ab|rap1aa|rap1b	http://amigo.geneontology.org/amigo/term/GO:0032486
transport	Gene Ontology	GO:0006810	6	52	0.000414202	0.00796955	slc6a3|zgc:158427|si:ch211-132b12.1|si:ch211-132b12.2|si:ch211-132b12.3|si:ch211-132b12.6	http://amigo.geneontology.org/amigo/term/GO:0006810
peptidase activity	Gene Ontology	GO:0008233	17	379	0.000423327	0.00799703	zgc:171592|si:dkey-78l4.12|si:dkey-21e2.7|si:dkey-21e2.14|si:dkey-21e2.15|si:dkey-21e2.16|cpa1|si:dkey-21e2.10|cpa4|capn10|cpa2|zranb1b|si:ch211-122f10.4|usp12a|zgc:136872|si:dkey-21e2.13|cpa5	http://amigo.geneontology.org/amigo/term/GO:0008233
protein stabilization	Gene Ontology	GO:0050821	4	18	0.000446915	0.00829186	hsp90ab1|hsp90aa1.1|meis1b|hsp90aa1.2	http://amigo.geneontology.org/amigo/term/GO:0050821
integral component of mitochondrial inner membrane	Gene Ontology	GO:0031305	5	34	0.000464211	0.00846167	timm23a|timm17b|timm23b|uqcc3|slc25a3b	http://amigo.geneontology.org/amigo/term/GO:0031305
nucleotide binding	Gene Ontology	GO:0000166	45	1548	0.00047317	0.00847628	exosc10|tor1l3|tor1l1|rap1ab|rap1aa|rap1b|ddx19|ripk2|pan3|zgc:171775|atp13a2|fignl1|sept5a|eef1a1b|dnm3a|sept5b|dnm1a|zmp:0000001020|dnm1b|eef1a1l2|eef1a1l1|camk2d1|eef1a2|camk2d2|ddx23|kif20ba|tor1l2|eef1a1a|entpd2b|camk2b1|hsp90ab1|mxe|mxb|mxc|gem|mxa|hsp90aa1.1|dnm2a|camk2g2|pimr88|zgc:193690|pimr68|flt3|dnm2b|zgc:110540	http://amigo.geneontology.org/amigo/term/GO:0000166
diamine N-acetyltransferase activity	Gene Ontology	GO:0004145	3	7	0.000512724	0.00859226	sat1b|sat1a.2|sat1a.1	http://amigo.geneontology.org/amigo/term/GO:0004145
cellular response to heat	Gene Ontology	GO:0034605	3	7	0.000512724	0.00859226	hsp90ab1|hsp90aa1.1|hsp90aa1.2	http://amigo.geneontology.org/amigo/term/GO:0034605
chaperone-mediated protein transport	Gene Ontology	GO:0072321	3	7	0.000512724	0.00859226	tor1l2|tor1l3|tor1l1	http://amigo.geneontology.org/amigo/term/GO:0072321
heparan sulfate proteoglycan biosynthetic process, enzymatic modification	Gene Ontology	GO:0015015	3	7	0.000512724	0.00859226	hs2st1a|hs6st1b|hs6st1a	http://amigo.geneontology.org/amigo/term/GO:0015015
sodium ion transmembrane transport	Gene Ontology	GO:0035725	6	55	0.000544737	0.00891036	slc6a3|zgc:158427|si:ch211-132b12.1|si:ch211-132b12.2|si:ch211-132b12.3|si:ch211-132b12.6	http://amigo.geneontology.org/amigo/term/GO:0035725
axon	Gene Ontology	GO:0030424	9	129	0.000548858	0.00891036	mxc|dnm3a|dnm1a|dnm1b|mxe|mxb|dnm2a|dnm2b|mxa	http://amigo.geneontology.org/amigo/term/GO:0030424
synapse	Gene Ontology	GO:0045202	13	252	0.000581158	0.00928959	si:ch211-256e16.4|map1b|grid1a|grid1b|mxc|dnm3a|dnm1a|dnm1b|mxe|mxb|dnm2a|dnm2b|mxa	http://amigo.geneontology.org/amigo/term/GO:0045202
Golgi cisterna membrane	Gene Ontology	GO:0032580	5	37	0.000658196	0.0103616	fut9b|zgc:112433|fut9d|zgc:136963|zgc:165519	http://amigo.geneontology.org/amigo/term/GO:0032580
TIM23 mitochondrial import inner membrane translocase complex	Gene Ontology	GO:0005744	3	8	0.000696244	0.0106382	timm23a|timm17b|timm23b	http://amigo.geneontology.org/amigo/term/GO:0005744
catecholamine metabolic process	Gene Ontology	GO:0006584	3	8	0.000696244	0.0106382	sult1st1|sult1st2|sult1st3	http://amigo.geneontology.org/amigo/term/GO:0006584
endoplasmic reticulum lumen	Gene Ontology	GO:0005788	4	21	0.000742761	0.0111845	tor1l2|tor1l3|tor1l1|tor4ab	http://amigo.geneontology.org/amigo/term/GO:0005788
metallocarboxypeptidase activity	Gene Ontology	GO:0004181	4	23	0.00100358	0.014896	cpa2|cpa1|cpa4|cpa5	http://amigo.geneontology.org/amigo/term/GO:0004181
synaptic vesicle transport	Gene Ontology	GO:0048489	3	10	0.00117709	0.0167533	tor1l2|tor1l3|tor1l1	http://amigo.geneontology.org/amigo/term/GO:0048489
nuclear envelope organization	Gene Ontology	GO:0006998	3	10	0.00117709	0.0167533	tor1l2|tor1l3|tor1l1	http://amigo.geneontology.org/amigo/term/GO:0006998
COPII-coated vesicle cargo loading	Gene Ontology	GO:0090110	3	10	0.00117709	0.0167533	sec31a|sec23a|sec23b	http://amigo.geneontology.org/amigo/term/GO:0090110
neuron projection	Gene Ontology	GO:0043005	12	241	0.00124587	0.0173826	slc6a3|si:ch211-256e16.4|si:ch211-132b12.1|si:ch211-132b12.2|camk2b1|zgc:158427|camk2g1|camk2g2|si:ch211-132b12.3|si:ch211-132b12.6|camk2d1|camk2d2	http://amigo.geneontology.org/amigo/term/GO:0043005
protein autophosphorylation	Gene Ontology	GO:0046777	9	146	0.00125476	0.0173826	pimr68|camk2g1|pimr179|pimr88|pimr81|pimr82|pimr83|pimr80|pimr92	http://amigo.geneontology.org/amigo/term/GO:0046777
proteolysis	Gene Ontology	GO:0006508	20	537	0.00128883	0.0176197	si:dkey-21e2.7|zgc:171592|si:dkey-78l4.6|si:dkey-78l4.12|adam8a|si:dkey-21e2.14|si:dkey-21e2.15|si:dkey-21e2.16|cpa1|si:dkey-21e2.10|cpa4|capn10|si:dkey-78l4.11|cpa2|zranb1b|si:ch211-122f10.4|usp12a|zgc:136872|si:dkey-21e2.13|cpa5	http://amigo.geneontology.org/amigo/term/GO:0006508
cellular_component	Gene Ontology	GO:0005575	44	1597	0.00153459	0.0206792	zgc:171592|cfh|jac9|jac6|zgc:171572|ppp1r35|mpp2a|zgc:112265|mcfd2|cryba2b|mob1a|cryba2a|cfhl1|cfhl2|olfm1b|olfm1a|jac8|galns|zgc:92630|fam204a|sat1a.2|fbxw2|lmo4a|fahd2a|ponzr4|ponzr3|kaznb|dhrs11b|fam113|sla2|zgc:92789|pon2|jac10|itih3b|mex3b|zgc:112964|zgc:194285|pon3.1|cbln4|ctdspla|ankrd31|ctdsplb|mob1bb|fam193a	http://amigo.geneontology.org/amigo/term/GO:0005575
serine-type endopeptidase activity	Gene Ontology	GO:0004252	10	182	0.00156321	0.0206792	zgc:171592|si:dkey-78l4.6|si:dkey-21e2.14|si:dkey-21e2.15|si:dkey-21e2.16|si:dkey-21e2.10|si:dkey-21e2.13|si:dkey-78l4.11|si:dkey-78l4.12|si:dkey-21e2.7	http://amigo.geneontology.org/amigo/term/GO:0004252
calmodulin binding	Gene Ontology	GO:0005516	7	94	0.00157234	0.0206792	camsap2a|camsap2b|camk2b1|camk2g1|camk2g2|camk2d1|camk2d2	http://amigo.geneontology.org/amigo/term/GO:0005516
response to stimulus	Gene Ontology	GO:0050896	10	183	0.00162458	0.0210992	or126-5|or126-7|or126-1|or126-3|or125-7|or125-6|or125-5|or125-4|or125-3|or105-1	http://amigo.geneontology.org/amigo/term/GO:0050896
serine-type peptidase activity	Gene Ontology	GO:0008236	8	124	0.00176203	0.0226019	zgc:171592|si:dkey-21e2.14|si:dkey-21e2.15|si:dkey-21e2.16|si:dkey-21e2.10|si:dkey-21e2.13|si:dkey-78l4.12|si:dkey-21e2.7	http://amigo.geneontology.org/amigo/term/GO:0008236
chaperone-mediated protein folding	Gene Ontology	GO:0061077	3	12	0.00182657	0.0228651	tor1l2|tor1l3|tor1l1	http://amigo.geneontology.org/amigo/term/GO:0061077
protein tyrosine kinase binding	Gene Ontology	GO:1990782	3	12	0.00182657	0.0228651	dicp2.2|dicp2.1|dicp3.3	http://amigo.geneontology.org/amigo/term/GO:1990782
symporter activity	Gene Ontology	GO:0015293	6	71	0.00185859	0.022989	slc6a3|zgc:158427|si:ch211-132b12.1|si:ch211-132b12.2|si:ch211-132b12.3|si:ch211-132b12.6	http://amigo.geneontology.org/amigo/term/GO:0015293
interleukin-15-mediated signaling pathway	Gene Ontology	GO:0035723	3	13	0.0022203	0.0268243	dicp2.2|dicp2.1|dicp3.3	http://amigo.geneontology.org/amigo/term/GO:0035723
sulfotransferase activity	Gene Ontology	GO:0008146	6	75	0.00240579	0.0285503	sult1st3|sult1st1|sult1st2|hs2st1a|hs6st1b|hs6st1a	http://amigo.geneontology.org/amigo/term/GO:0008146
N-acetyltransferase activity	Gene Ontology	GO:0008080	4	30	0.00241812	0.0285503	sat1b|sat1a.2|sat1a.1|naa10	http://amigo.geneontology.org/amigo/term/GO:0008080
MHC class II protein binding	Gene Ontology	GO:0042289	3	14	0.00266278	0.0307403	dicp2.2|dicp2.1|dicp3.3	http://amigo.geneontology.org/amigo/term/GO:0042289
T cell activation	Gene Ontology	GO:0042110	3	14	0.00266278	0.0307403	dicp2.2|dicp2.1|dicp3.3	http://amigo.geneontology.org/amigo/term/GO:0042110
convergent extension	Gene Ontology	GO:0060026	5	53	0.00284897	0.0325283	ctnnb1|ctnnb2|rap1b|rap1aa|dnm2a	http://amigo.geneontology.org/amigo/term/GO:0060026
kinesin binding	Gene Ontology	GO:0019894	3	15	0.00315591	0.0348829	tor1l2|tor1l3|tor1l1	http://amigo.geneontology.org/amigo/term/GO:0019894
COPII vesicle coat	Gene Ontology	GO:0030127	3	15	0.00315591	0.0348829	sec31a|sec23a|sec23b	http://amigo.geneontology.org/amigo/term/GO:0030127
external side of plasma membrane	Gene Ontology	GO:0009897	10	202	0.00321239	0.0351334	mhc1zca|cxcr3.1|mhc1zea|mhc1zba|cxcr4b|mhc1zfa|lifrb|dicp2.2|dicp2.1|dicp3.3	http://amigo.geneontology.org/amigo/term/GO:0009897
unfolded protein binding	Gene Ontology	GO:0051082	6	80	0.00325039	0.0351787	tor1l2|tor1l3|tor1l1|hsp90aa1.1|hsp90aa1.2|hsp90ab1	http://amigo.geneontology.org/amigo/term/GO:0051082
negative regulation of apoptotic process	Gene Ontology	GO:0043066	10	205	0.00354895	0.0376472	pimr82|pimr179|pimr80|pimr88|c1ql4l|pimr81|pimr68|pimr83|slc2a1a|pimr92	http://amigo.geneontology.org/amigo/term/GO:0043066
neuron projection development	Gene Ontology	GO:0031175	5	56	0.00355094	0.0376472	tor1l2|tor1l3|tor1l1|camsap2a|camsap2b	http://amigo.geneontology.org/amigo/term/GO:0031175
positive regulation of ERK1 and ERK2 cascade	Gene Ontology	GO:0070374	6	82	0.00364365	0.0382399	pdgfbb|ccl35.2|ccl35.1|dicp2.2|dicp2.1|dicp3.3	http://amigo.geneontology.org/amigo/term/GO:0070374
regulation of mitotic cell cycle	Gene Ontology	GO:0007346	8	141	0.00372876	0.0387418	pimr82|pimr179|pimr88|pimr81|pimr68|pimr83|pimr80|pimr92	http://amigo.geneontology.org/amigo/term/GO:0007346
transferase activity, transferring hexosyl groups	Gene Ontology	GO:0016758	6	84	0.00407115	0.0418804	b4galnt2.1|ugt5b4|ugt5b1|ugt5b3|ugt5b2|b4galnt2.2	http://amigo.geneontology.org/amigo/term/GO:0016758
transferase activity, transferring glycosyl groups	Gene Ontology	GO:0016757	11	248	0.00454208	0.0462669	zgc:136963|parp8|art4|st8sia6|b3gat1a|fut9d|zgc:165519|zgc:112433|fut9b|si:ch211-51i16.1|b4galt6	http://amigo.geneontology.org/amigo/term/GO:0016757
intermediate filament cytoskeleton organization	Gene Ontology	GO:0045104	3	18	0.00495607	0.0485788	tor1l2|tor1l3|tor1l1	http://amigo.geneontology.org/amigo/term/GO:0045104
protein ADP-ribosylation	Gene Ontology	GO:0006471	3	18	0.00495607	0.0485788	si:ch211-51i16.1|parp8|art4	http://amigo.geneontology.org/amigo/term/GO:0006471
endoplasmic reticulum exit site	Gene Ontology	GO:0070971	3	18	0.00495607	0.0485788	sec31a|sec23a|sec23b	http://amigo.geneontology.org/amigo/term/GO:0070971
response to interleukin-1	Gene Ontology	GO:0070555	2	5	0.0055549	0.0515316	anxa1c|anxa1b	http://amigo.geneontology.org/amigo/term/GO:0070555
heparan sulfate 6-O-sulfotransferase activity	Gene Ontology	GO:0017095	2	5	0.0055549	0.0515316	hs6st1b|hs6st1a	http://amigo.geneontology.org/amigo/term/GO:0017095
response to estrogen	Gene Ontology	GO:0043627	2	5	0.0055549	0.0515316	hsp90ab1|esr1	http://amigo.geneontology.org/amigo/term/GO:0043627
alpha-catenin binding	Gene Ontology	GO:0045294	2	5	0.0055549	0.0515316	ctnnb1|ctnnb2	http://amigo.geneontology.org/amigo/term/GO:0045294
positive regulation of wound healing	Gene Ontology	GO:0090303	2	5	0.0055549	0.0515316	anxa1c|anxa1b	http://amigo.geneontology.org/amigo/term/GO:0090303
sarcoglycan complex	Gene Ontology	GO:0016012	2	5	0.0055549	0.0515316	sgcd|sgcz	http://amigo.geneontology.org/amigo/term/GO:0016012
protein import into mitochondrial matrix	Gene Ontology	GO:0030150	3	19	0.00566804	0.0521159	timm23a|timm17b|timm23b	http://amigo.geneontology.org/amigo/term/GO:0030150
cell surface receptor signaling pathway	Gene Ontology	GO:0007166	7	121	0.00589176	0.0536977	si:dkey-23a13.11|si:cabz01036006.1|anxa1c|anxa1b|ghrhra|adgre5b.3|adgre5b.2	http://amigo.geneontology.org/amigo/term/GO:0007166
transmitter-gated ion channel activity involved in regulation of postsynaptic membrane potential	Gene Ontology	GO:1904315	3	20	0.00643816	0.057666	si:dkey-183j2.10|grid1a|grid1b	http://amigo.geneontology.org/amigo/term/GO:1904315
protein glycosylation	Gene Ontology	GO:0006486	7	124	0.0066675	0.0592097	zgc:136963|zgc:165519|st8sia6|b3gat1a|fut9d|zgc:112433|fut9b	http://amigo.geneontology.org/amigo/term/GO:0006486
cytosolic large ribosomal subunit	Gene Ontology	GO:0022625	4	42	0.00726998	0.0608834	rpl17|rpl21|rpl7l1|rpl30	http://amigo.geneontology.org/amigo/term/GO:0022625
microtubule minus-end	Gene Ontology	GO:0036449	2	6	0.00732476	0.0608834	camsap2a|camsap2b	http://amigo.geneontology.org/amigo/term/GO:0036449
positive regulation of vesicle fusion	Gene Ontology	GO:0031340	2	6	0.00732476	0.0608834	anxa1c|anxa1b	http://amigo.geneontology.org/amigo/term/GO:0031340
peptidyl-arginine ADP-ribosylation	Gene Ontology	GO:0018120	2	6	0.00732476	0.0608834	si:ch211-51i16.1|art4	http://amigo.geneontology.org/amigo/term/GO:0018120
granulocyte chemotaxis	Gene Ontology	GO:0071621	2	6	0.00732476	0.0608834	anxa1c|anxa1b	http://amigo.geneontology.org/amigo/term/GO:0071621
soluble NSF attachment protein activity	Gene Ontology	GO:0005483	2	6	0.00732476	0.0608834	napga|napgb	http://amigo.geneontology.org/amigo/term/GO:0005483
UDP-N-acetylglucosamine metabolic process	Gene Ontology	GO:0006047	2	6	0.00732476	0.0608834	b4galnt2.2|b4galnt2.1	http://amigo.geneontology.org/amigo/term/GO:0006047
cell adhesion	Gene Ontology	GO:0007155	14	383	0.00757135	0.0624336	cdh28|tor1l3|tor1l1|si:busm1-71b9.3|robo2|ctnnb1|si:dkey-238d18.5|ctnnb2|zgc:136892|cdh1|tor1l2|thy1|nrxn3a|nrxn3b	http://amigo.geneontology.org/amigo/term/GO:0007155
glutamate receptor activity	Gene Ontology	GO:0008066	3	22	0.00815733	0.066736	si:dkey-183j2.10|grid1a|grid1b	http://amigo.geneontology.org/amigo/term/GO:0008066
cellular response to vascular endothelial growth factor stimulus	Gene Ontology	GO:0035924	2	7	0.00931371	0.0716811	anxa1c|anxa1b	http://amigo.geneontology.org/amigo/term/GO:0035924
keratinocyte differentiation	Gene Ontology	GO:0030216	2	7	0.00931371	0.0716811	anxa1c|anxa1b	http://amigo.geneontology.org/amigo/term/GO:0030216
outer dynein arm	Gene Ontology	GO:0036157	2	7	0.00931371	0.0716811	dnai2a|dnai2b	http://amigo.geneontology.org/amigo/term/GO:0036157
RNA polymerase II CTD heptapeptide repeat phosphatase activity	Gene Ontology	GO:0008420	2	7	0.00931371	0.0716811	ctdspla|ctdsplb	http://amigo.geneontology.org/amigo/term/GO:0008420
5'-flap endonuclease activity	Gene Ontology	GO:0017108	2	7	0.00931371	0.0716811	exo1|slx1b	http://amigo.geneontology.org/amigo/term/GO:0017108
troponin I binding	Gene Ontology	GO:0031013	2	7	0.00931371	0.0716811	tnnt2d|tnnt2e	http://amigo.geneontology.org/amigo/term/GO:0031013
regulation of nervous system development	Gene Ontology	GO:0051960	2	7	0.00931371	0.0716811	grn1|grn2	http://amigo.geneontology.org/amigo/term/GO:0051960
troponin C binding	Gene Ontology	GO:0030172	2	7	0.00931371	0.0716811	tnnt2d|tnnt2e	http://amigo.geneontology.org/amigo/term/GO:0030172
synaptic transmission, glutamatergic	Gene Ontology	GO:0035249	3	24	0.0101214	0.0773248	si:dkey-183j2.10|grid1a|grid1b	http://amigo.geneontology.org/amigo/term/GO:0035249
response to estradiol	Gene Ontology	GO:0032355	3	25	0.0111973	0.0819384	anxa1c|anxa1b|esr1	http://amigo.geneontology.org/amigo/term/GO:0032355
protein-containing complex	Gene Ontology	GO:0032991	3	25	0.0111973	0.0819384	hsp90ab1|hsp90aa1.1|hsp90aa1.2	http://amigo.geneontology.org/amigo/term/GO:0032991
malate metabolic process	Gene Ontology	GO:0006108	2	8	0.011514	0.0819384	me1|me3	http://amigo.geneontology.org/amigo/term/GO:0006108
pyruvate metabolic process	Gene Ontology	GO:0006090	2	8	0.011514	0.0819384	me1|me3	http://amigo.geneontology.org/amigo/term/GO:0006090
regulation of hormone secretion	Gene Ontology	GO:0046883	2	8	0.011514	0.0819384	anxa1c|anxa1b	http://amigo.geneontology.org/amigo/term/GO:0046883
cellular response to glucocorticoid stimulus	Gene Ontology	GO:0071385	2	8	0.011514	0.0819384	anxa1c|anxa1b	http://amigo.geneontology.org/amigo/term/GO:0071385
cellular response to hydrogen peroxide	Gene Ontology	GO:0070301	2	8	0.011514	0.0819384	anxa1c|anxa1b	http://amigo.geneontology.org/amigo/term/GO:0070301
positive regulation of cell migration involved in sprouting angiogenesis	Gene Ontology	GO:0090050	2	8	0.011514	0.0819384	anxa1c|anxa1b	http://amigo.geneontology.org/amigo/term/GO:0090050
smooth muscle contraction	Gene Ontology	GO:0006939	2	8	0.011514	0.0819384	htr7b|htr7c	http://amigo.geneontology.org/amigo/term/GO:0006939
negative regulation of microtubule depolymerization	Gene Ontology	GO:0007026	2	8	0.011514	0.0819384	camsap2a|camsap2b	http://amigo.geneontology.org/amigo/term/GO:0007026
translation	Gene Ontology	GO:0006412	10	247	0.0118667	0.0833072	eef1a2|mrpl22|eef1a1b|mrps5|eef1a1a|rpl21|rpl17|eef1a1l2|eef1a1l1|eef1da	http://amigo.geneontology.org/amigo/term/GO:0006412
xenobiotic metabolic process	Gene Ontology	GO:0006805	4	50	0.0126944	0.0879301	sult1st1|sult1st2|sult1st3|cyp2aa12	http://amigo.geneontology.org/amigo/term/GO:0006805
modulation of chemical synaptic transmission	Gene Ontology	GO:0050804	3	27	0.0135401	0.0921063	si:dkey-183j2.10|grid1a|grid1b	http://amigo.geneontology.org/amigo/term/GO:0050804
spectrin binding	Gene Ontology	GO:0030507	2	9	0.0139179	0.0921063	camsap2a|camsap2b	http://amigo.geneontology.org/amigo/term/GO:0030507
nuclear hormone receptor binding	Gene Ontology	GO:0035257	2	9	0.0139179	0.0921063	ctnnb1|ctnnb2	http://amigo.geneontology.org/amigo/term/GO:0035257
response to X-ray	Gene Ontology	GO:0010165	2	9	0.0139179	0.0921063	anxa1c|anxa1b	http://amigo.geneontology.org/amigo/term/GO:0010165
phospholipase inhibitor activity	Gene Ontology	GO:0004859	2	9	0.0139179	0.0921063	anxa1c|anxa1b	http://amigo.geneontology.org/amigo/term/GO:0004859
response to drug	Gene Ontology	GO:0042493	2	9	0.0139179	0.0921063	anxa1c|anxa1b	http://amigo.geneontology.org/amigo/term/GO:0042493
sphingosine N-acyltransferase activity	Gene Ontology	GO:0050291	2	9	0.0139179	0.0921063	cers3b|cers3a	http://amigo.geneontology.org/amigo/term/GO:0050291
chaperone cofactor-dependent protein refolding	Gene Ontology	GO:0051085	3	28	0.014808	0.096764	tor1l2|tor1l3|tor1l1	http://amigo.geneontology.org/amigo/term/GO:0051085
ionotropic glutamate receptor activity	Gene Ontology	GO:0004970	3	28	0.014808	0.096764	si:dkey-183j2.10|grid1a|grid1b	http://amigo.geneontology.org/amigo/term/GO:0004970
GDP binding	Gene Ontology	GO:0019003	3	29	0.0161407	0.102157	rap1ab|rap1aa|rap1b	http://amigo.geneontology.org/amigo/term/GO:0019003
vacuolar proton-transporting V-type ATPase complex	Gene Ontology	GO:0016471	2	10	0.0165181	0.102157	atp6v0d1|atp6v1g1	http://amigo.geneontology.org/amigo/term/GO:0016471
cation:chloride symporter activity	Gene Ontology	GO:0015377	2	10	0.0165181	0.102157	si:ch211-59d13.2|slc12a5b	http://amigo.geneontology.org/amigo/term/GO:0015377
myelin sheath	Gene Ontology	GO:0043209	2	10	0.0165181	0.102157	hsp90aa1.1|hsp90aa1.2	http://amigo.geneontology.org/amigo/term/GO:0043209
positive regulation of G1/S transition of mitotic cell cycle	Gene Ontology	GO:1900087	2	10	0.0165181	0.102157	anxa1c|anxa1b	http://amigo.geneontology.org/amigo/term/GO:1900087
poly(A)+ mRNA export from nucleus	Gene Ontology	GO:0016973	2	10	0.0165181	0.102157	zgc:193690|ddx19	http://amigo.geneontology.org/amigo/term/GO:0016973
gliogenesis	Gene Ontology	GO:0042063	2	10	0.0165181	0.102157	anxa1c|anxa1b	http://amigo.geneontology.org/amigo/term/GO:0042063
insulin secretion	Gene Ontology	GO:0030073	2	10	0.0165181	0.102157	anxa1c|anxa1b	http://amigo.geneontology.org/amigo/term/GO:0030073
hepatocyte differentiation	Gene Ontology	GO:0070365	2	10	0.0165181	0.102157	anxa1c|anxa1b	http://amigo.geneontology.org/amigo/term/GO:0070365
adherens junction	Gene Ontology	GO:0005912	5	84	0.0169712	0.104337	ctnnb1|limd1a|ctnnb2|igsf21b|igsf21a	http://amigo.geneontology.org/amigo/term/GO:0005912
inflammatory response	Gene Ontology	GO:0006954	7	153	0.018533	0.112607	cxcr3.1|adam8a|anxa1c|anxa1b|ccl35.2|ccl35.1|relb	http://amigo.geneontology.org/amigo/term/GO:0006954
myelination	Gene Ontology	GO:0042552	3	31	0.0190018	0.112699	pllp|lgi1b|sec63	http://amigo.geneontology.org/amigo/term/GO:0042552
dynein light chain binding	Gene Ontology	GO:0045503	2	11	0.0193074	0.112699	dnai2a|dnai2b	http://amigo.geneontology.org/amigo/term/GO:0045503
outer dynein arm assembly	Gene Ontology	GO:0036158	2	11	0.0193074	0.112699	dnai2a|dnai2b	http://amigo.geneontology.org/amigo/term/GO:0036158
protein phosphatase binding	Gene Ontology	GO:0019903	2	11	0.0193074	0.112699	ctnnb1|ctnnb2	http://amigo.geneontology.org/amigo/term/GO:0019903
arachidonic acid secretion	Gene Ontology	GO:0050482	2	11	0.0193074	0.112699	anxa1c|anxa1b	http://amigo.geneontology.org/amigo/term/GO:0050482
endothelial cell development	Gene Ontology	GO:0001885	2	11	0.0193074	0.112699	meis1b|slc2a1a	http://amigo.geneontology.org/amigo/term/GO:0001885
lipid glycosylation	Gene Ontology	GO:0030259	2	11	0.0193074	0.112699	b4galnt2.2|b4galnt2.1	http://amigo.geneontology.org/amigo/term/GO:0030259
ATPase activity	Gene Ontology	GO:0016887	8	191	0.0194165	0.112703	tor1l2|tor1l3|tor1l1|kif20ba|atp13a2|hsp90aa1.1|fignl1|tor4ab	http://amigo.geneontology.org/amigo/term/GO:0016887
nuclear envelope	Gene Ontology	GO:0005635	4	58	0.0201863	0.116349	tor1l2|tor1l3|tor1l1|tor4ab	http://amigo.geneontology.org/amigo/term/GO:0005635
neurotransmitter receptor activity	Gene Ontology	GO:0030594	6	121	0.0202687	0.116349	si:ch211-256e16.4|taar14i|p2ry11|taar19g|htr7b|htr7c	http://amigo.geneontology.org/amigo/term/GO:0030594
structural molecule activity	Gene Ontology	GO:0005198	6	123	0.0216993	0.123877	krt92|krt17|cyt1l|zgc:136892|cyt1|sec31a	http://amigo.geneontology.org/amigo/term/GO:0005198
catenin complex	Gene Ontology	GO:0016342	3	33	0.0221251	0.125617	ctnnb1|cdh28|ctnnb2	http://amigo.geneontology.org/amigo/term/GO:0016342
cytoplasm	Gene Ontology	GO:0005737	74	3445	0.0236186	0.133368	pan3|celf4|pimr83|il1rapl1a|rap1b|pou4f3|isg15|rbms3|zgc:172182|zgc:110540|hsp90aa1.2|zgc:171775|sec31a|vdra|mtus2a|mxe|si:dkey-205h23.2|pimr92|camk2g1|pimr179|mxc|ctnnb1|ppa1b|dnm3a|dnm1a|dnm1b|relb|mxa|fgf14|camk2d1|moxd1l|atoh8|snrpe|cdh28|zranb1b|clic2|siah1|vdrb|sult1st1|sult1st2|sult1st3|ptgr1|camk2b1|cyp2aa12|hsp90ab1|sh3bp5la|nae1|eef1a1l1|mxb|dab1b|gpr12|rprmb|siah2l|sec23a|sec23b|smndc1…	http://amigo.geneontology.org/amigo/term/GO:0005737
heart jogging	Gene Ontology	GO:0003146	3	34	0.0237852	0.133583	camk2g1|vdra|vdrb	http://amigo.geneontology.org/amigo/term/GO:0003146
G protein-coupled receptor signaling pathway, coupled to cyclic nucleotide second messenger	Gene Ontology	GO:0007187	4	62	0.0247673	0.136628	htr7b|htr7c|taar14i|taar19g	http://amigo.geneontology.org/amigo/term/GO:0007187
microtubule minus-end binding	Gene Ontology	GO:0051011	2	13	0.0254252	0.136628	camsap2a|camsap2b	http://amigo.geneontology.org/amigo/term/GO:0051011
chondroitin sulfate proteoglycan biosynthetic process	Gene Ontology	GO:0050650	2	13	0.0254252	0.136628	b3gat1b|b3gat1a	http://amigo.geneontology.org/amigo/term/GO:0050650
response to peptide hormone	Gene Ontology	GO:0043434	2	13	0.0254252	0.136628	anxa1c|anxa1b	http://amigo.geneontology.org/amigo/term/GO:0043434
CCR4 chemokine receptor binding	Gene Ontology	GO:0031729	2	13	0.0254252	0.136628	ccl35.2|ccl35.1	http://amigo.geneontology.org/amigo/term/GO:0031729
response to copper ion	Gene Ontology	GO:0046688	2	13	0.0254252	0.136628	atp6v0d1|entpd2b	http://amigo.geneontology.org/amigo/term/GO:0046688
CCR1 chemokine receptor binding	Gene Ontology	GO:0031726	2	13	0.0254252	0.136628	ccl35.2|ccl35.1	http://amigo.geneontology.org/amigo/term/GO:0031726
membrane raft	Gene Ontology	GO:0045121	3	35	0.0255109	0.136628	dicp2.2|dicp2.1|dicp3.3	http://amigo.geneontology.org/amigo/term/GO:0045121
negative regulation of axon extension involved in axon guidance	Gene Ontology	GO:0048843	3	35	0.0255109	0.136628	sema6d|robo2|si:ch211-129c21.1	http://amigo.geneontology.org/amigo/term/GO:0048843
G protein-coupled serotonin receptor activity	Gene Ontology	GO:0004993	4	63	0.0260024	0.138546	htr7b|htr7c|taar14i|taar19g	http://amigo.geneontology.org/amigo/term/GO:0004993
heart looping	Gene Ontology	GO:0001947	6	129	0.0263959	0.139925	vdra|vdrb|tbx22|atp6v0d1|atoh8|meis1b	http://amigo.geneontology.org/amigo/term/GO:0001947
proton-exporting ATPase activity, phosphorylative mechanism	Gene Ontology	GO:0008553	2	14	0.0287402	0.150055	atp6v0d1|atp6v1g1	http://amigo.geneontology.org/amigo/term/GO:0008553
CCR5 chemokine receptor binding	Gene Ontology	GO:0031730	2	14	0.0287402	0.150055	ccl35.2|ccl35.1	http://amigo.geneontology.org/amigo/term/GO:0031730
large ribosomal subunit	Gene Ontology	GO:0015934	2	14	0.0287402	0.150055	rpl17|mrpl22	http://amigo.geneontology.org/amigo/term/GO:0015934
NAD+ ADP-ribosyltransferase activity	Gene Ontology	GO:0003950	3	37	0.0291588	0.15148	si:ch211-51i16.1|parp8|art4	http://amigo.geneontology.org/amigo/term/GO:0003950
cytoplasmic microtubule organization	Gene Ontology	GO:0031122	3	38	0.0310805	0.159865	camsap2b|camsap2a|fignl1	http://amigo.geneontology.org/amigo/term/GO:0031122
ligand-gated ion channel activity	Gene Ontology	GO:0015276	3	38	0.0310805	0.159865	si:dkey-183j2.10|grid1a|grid1b	http://amigo.geneontology.org/amigo/term/GO:0015276
MAP kinase kinase activity	Gene Ontology	GO:0004708	2	15	0.0322171	0.162493	rap1b|rap1aa	http://amigo.geneontology.org/amigo/term/GO:0004708
response to xenobiotic stimulus	Gene Ontology	GO:0009410	2	15	0.0322171	0.162493	foxq1a|esr1	http://amigo.geneontology.org/amigo/term/GO:0009410
DNA duplex unwinding	Gene Ontology	GO:0032508	2	15	0.0322171	0.162493	anxa1c|anxa1b	http://amigo.geneontology.org/amigo/term/GO:0032508
complement activation	Gene Ontology	GO:0006956	2	15	0.0322171	0.162493	c3a.4|c8b	http://amigo.geneontology.org/amigo/term/GO:0006956
cytoplasmic stress granule	Gene Ontology	GO:0010494	2	16	0.0358498	0.175698	zgc:193690|ddx19	http://amigo.geneontology.org/amigo/term/GO:0010494
regulation of muscle contraction	Gene Ontology	GO:0006937	2	16	0.0358498	0.175698	tnnt2d|tnnt2e	http://amigo.geneontology.org/amigo/term/GO:0006937
potassium:chloride symporter activity	Gene Ontology	GO:0015379	2	16	0.0358498	0.175698	si:ch211-59d13.2|slc12a5b	http://amigo.geneontology.org/amigo/term/GO:0015379
tropomyosin binding	Gene Ontology	GO:0005523	2	16	0.0358498	0.175698	tnnt2d|tnnt2e	http://amigo.geneontology.org/amigo/term/GO:0005523
potassium ion homeostasis	Gene Ontology	GO:0055075	2	16	0.0358498	0.175698	si:ch211-59d13.2|slc12a5b	http://amigo.geneontology.org/amigo/term/GO:0055075
dynein heavy chain binding	Gene Ontology	GO:0045504	2	16	0.0358498	0.175698	dnai2a|dnai2b	http://amigo.geneontology.org/amigo/term/GO:0045504
hydrolase activity	Gene Ontology	GO:0016787	27	1086	0.0360736	0.175965	zgc:171592|cpa2|si:dkey-21e2.15|si:dkey-21e2.16|exo1|il1rapl1a|cpa4|si:dkey-21e2.13|zranb1b|slx1b|si:dkey-21e2.14|neil1|cpa5|ddx23|cpa1|si:dkey-21e2.10|entpd2b|si:ch211-122f10.4|si:dkey-21e2.7|ddx19|si:dkey-72l14.3|lctlb|capn10|si:dkey-78l4.12|usp12a|zgc:136872|zgc:193690	http://amigo.geneontology.org/amigo/term/GO:0016787
defense response to virus	Gene Ontology	GO:0051607	3	41	0.0372337	0.180775	ripk2|ifit12|ifit11	http://amigo.geneontology.org/amigo/term/GO:0051607
zinc ion binding	Gene Ontology	GO:0008270	20	757	0.0395127	0.188888	mbd1b|prickle3|sec23a|sec23b|esr1|cpa2|mta3|cpa1|ttf2|cpa4|cpa5|zgc:77614|siah2l|vdrb|vdra|ftr79|ftr97|neil1|si:ch211-212k18.4|siah1	http://amigo.geneontology.org/amigo/term/GO:0008270
N-acyltransferase activity	Gene Ontology	GO:0016410	2	17	0.0396319	0.188888	cers3b|cers3a	http://amigo.geneontology.org/amigo/term/GO:0016410
positive regulation of T cell proliferation	Gene Ontology	GO:0042102	2	17	0.0396319	0.188888	anxa1c|anxa1b	http://amigo.geneontology.org/amigo/term/GO:0042102
intermediate filament	Gene Ontology	GO:0005882	4	73	0.0403762	0.191557	krt17|cyt1|krt92|cyt1l	http://amigo.geneontology.org/amigo/term/GO:0005882
immune response	Gene Ontology	GO:0006955	9	263	0.04067	0.192074	mhc1zca|cxcr3.1|mhc1zea|cxcr4b|mhc1zba|c8b|mhc1zfa|ccl35.2|ccl35.1	http://amigo.geneontology.org/amigo/term/GO:0006955
extracellular region	Gene Ontology	GO:0005576	18	671	0.0435348	0.198493	si:dkey-46g23.5|si:ch73-122k23.1|bmp15|zgc:165453|grn2|zgc:171446|zgc:171445|hsp90ab1|bmp10|ccl35.2|ccl35.1|si:dkey-46g23.2|c3a.4|zgc:165518|zgc:171426|grn1|pon3.2|fgf14	http://amigo.geneontology.org/amigo/term/GO:0005576
septin complex	Gene Ontology	GO:0031105	2	18	0.0435576	0.198493	sept5a|sept5b	http://amigo.geneontology.org/amigo/term/GO:0031105
cell volume homeostasis	Gene Ontology	GO:0006884	2	18	0.0435576	0.198493	si:ch211-59d13.2|slc12a5b	http://amigo.geneontology.org/amigo/term/GO:0006884
mRNA splice site selection	Gene Ontology	GO:0006376	2	18	0.0435576	0.198493	celf4|si:dkey-205h23.2	http://amigo.geneontology.org/amigo/term/GO:0006376
cell division site	Gene Ontology	GO:0032153	2	18	0.0435576	0.198493	sept5a|sept5b	http://amigo.geneontology.org/amigo/term/GO:0032153
adenylate cyclase-inhibiting serotonin receptor signaling pathway	Gene Ontology	GO:0007198	2	18	0.0435576	0.198493	taar14i|taar19g	http://amigo.geneontology.org/amigo/term/GO:0007198
vasoconstriction	Gene Ontology	GO:0042310	2	18	0.0435576	0.198493	htr7b|htr7c	http://amigo.geneontology.org/amigo/term/GO:0042310
septin ring	Gene Ontology	GO:0005940	2	18	0.0435576	0.198493	sept5a|sept5b	http://amigo.geneontology.org/amigo/term/GO:0005940
chemical synaptic transmission	Gene Ontology	GO:0007268	7	186	0.0445365	0.202067	si:ch211-256e16.4|si:ch211-59d13.2|taar14i|taar19g|slc12a5b|htr7b|htr7c	http://amigo.geneontology.org/amigo/term/GO:0007268
endonuclease activity	Gene Ontology	GO:0004519	3	45	0.0463285	0.209284	exo1|slx1b|neil1	http://amigo.geneontology.org/amigo/term/GO:0004519
chloride ion homeostasis	Gene Ontology	GO:0055064	2	19	0.0476209	0.213268	si:ch211-59d13.2|slc12a5b	http://amigo.geneontology.org/amigo/term/GO:0055064
cytoskeleton-dependent cytokinesis	Gene Ontology	GO:0061640	2	19	0.0476209	0.213268	sept5a|sept5b	http://amigo.geneontology.org/amigo/term/GO:0061640
molecular adaptor activity	Gene Ontology	GO:0060090	3	46	0.048758	0.217423	sept5a|sept5b|akap9	http://amigo.geneontology.org/amigo/term/GO:0060090
serotonin binding	Gene Ontology	GO:0051378	2	20	0.0518162	0.227161	taar14i|taar19g	http://amigo.geneontology.org/amigo/term/GO:0051378
cardiac muscle tissue development	Gene Ontology	GO:0048738	2	20	0.0518162	0.227161	sgcd|sgcz	http://amigo.geneontology.org/amigo/term/GO:0048738
regulation of inflammatory response	Gene Ontology	GO:0050727	2	20	0.0518162	0.227161	anxa1c|anxa1b	http://amigo.geneontology.org/amigo/term/GO:0050727
chemokine receptor activity	Gene Ontology	GO:0004950	2	20	0.0518162	0.227161	cxcr4b|cxcr3.1	http://amigo.geneontology.org/amigo/term/GO:0004950
cytoskeletal protein binding	Gene Ontology	GO:0008092	3	48	0.0537998	0.234865	tor1l2|tor1l3|tor1l1	http://amigo.geneontology.org/amigo/term/GO:0008092
vacuolar membrane	Gene Ontology	GO:0005774	2	21	0.0561379	0.24303	napga|napgb	http://amigo.geneontology.org/amigo/term/GO:0005774
glomerular filtration	Gene Ontology	GO:0003094	2	21	0.0561379	0.24303	ctnnb1|dnm2b	http://amigo.geneontology.org/amigo/term/GO:0003094
cadherin binding	Gene Ontology	GO:0045296	3	49	0.0564108	0.243198	ctnnb1|cdh28|ctnnb2	http://amigo.geneontology.org/amigo/term/GO:0045296
signaling receptor activity	Gene Ontology	GO:0038023	7	198	0.0579487	0.248796	si:ch211-229c8.4|grid1a|grid1b|clec19a|si:dkey-183j2.10|v2rc2|v2rc1	http://amigo.geneontology.org/amigo/term/GO:0038023
ribosome	Gene Ontology	GO:0005840	6	158	0.0583671	0.249562	mrpl22|mrps5|rpl21|rpl30|rpl17|rpl7l1	http://amigo.geneontology.org/amigo/term/GO:0005840
structural constituent of ribosome	Gene Ontology	GO:0003735	6	159	0.0597575	0.253804	mrpl22|mrps5|rpl21|rpl30|rpl17|rpl7l1	http://amigo.geneontology.org/amigo/term/GO:0003735
integral component of plasma membrane	Gene Ontology	GO:0005887	24	994	0.0598969	0.253804	kcnh2a|si:dkey-23a13.11|si:ch211-59d13.2|slc24a2|ddr2l|gpr34a|si:ch211-129c21.1|si:ch211-229c8.4|taar19g|si:cabz01036006.1|slc12a5b|adgre5b.3|htr7c|v2rc2|v2rc1|si:ch211-256e16.4|gnrhr2|taar14i|plpp2b|htr7b|adgre5b.2|sema6d|flt3|trpm3	http://amigo.geneontology.org/amigo/term/GO:0005887
calcium-dependent cysteine-type endopeptidase activity	Gene Ontology	GO:0004198	2	22	0.0605807	0.253804	zgc:136872|capn10	http://amigo.geneontology.org/amigo/term/GO:0004198
actin cytoskeleton reorganization	Gene Ontology	GO:0031532	2	22	0.0605807	0.253804	anxa1c|anxa1b	http://amigo.geneontology.org/amigo/term/GO:0031532
embryonic neurocranium morphogenesis	Gene Ontology	GO:0048702	2	22	0.0605807	0.253804	sec23a|sec23b	http://amigo.geneontology.org/amigo/term/GO:0048702
ATP binding	Gene Ontology	GO:0005524	37	1658	0.0611442	0.254474	tor1l2|tor1l3|tor1l1|hsp90aa1.1|ddr2l|ddx19|ripk2|pan3|zgc:110540|hsp90aa1.2|zgc:171775|tor4ab|smc1al|atp13a2|pimr179|fignl1|zmp:0000001020|camk2d1|camk2d2|ddx23|si:ch73-122k23.1|kif20ba|entpd2b|camk2b1|hsp90ab1|pimr82|ttf2|pimr83|camk2g1|camk2g2|pimr88|zgc:193690|pimr92|pimr68|flt3|pimr80|pimr81	http://amigo.geneontology.org/amigo/term/GO:0005524
ion transport	Gene Ontology	GO:0006811	14	512	0.0612305	0.254474	si:ch211-256e16.4|kcnh2a|si:ch211-59d13.2|grid1b|kcng3|slc24a2|slc12a5b|kcnj12b|grid1a|atp6v1g1|si:dkey-183j2.10|clic2|atp6v0d1|trpm3	http://amigo.geneontology.org/amigo/term/GO:0006811
phagocytosis	Gene Ontology	GO:0006909	2	23	0.0651393	0.26857	anxa1c|anxa1b	http://amigo.geneontology.org/amigo/term/GO:0006909
chordate embryonic development	Gene Ontology	GO:0043009	5	124	0.0661586	0.271695	mob1a|atp13a2|auts2a|dnm2a|dnm2b	http://amigo.geneontology.org/amigo/term/GO:0043009
carbohydrate metabolic process	Gene Ontology	GO:0005975	6	164	0.0670029	0.274079	ppp1r3ca|si:dkey-72l14.3|lctlb|b3gat1b|b3gat1a|b4galt6	http://amigo.geneontology.org/amigo/term/GO:0005975
cytosol	Gene Ontology	GO:0005829	21	861	0.068996	0.281125	sec23a|map1b|ifit12|ifit11|eef1da|hsp90aa1.1|rap1b|hsp90aa1.2|hsp90ab1|ppa1b|ppa1a|ctu1|guk1a|cst14b.2|rbms3|usp12a|relb|snrpe|zgc:171572|sec23b|siah1	http://amigo.geneontology.org/amigo/term/GO:0005829
lipid homeostasis	Gene Ontology	GO:0055088	2	24	0.0698085	0.281128	vdra|vdrb	http://amigo.geneontology.org/amigo/term/GO:0055088
posterior lateral line neuromast primordium migration	Gene Ontology	GO:0048920	2	24	0.0698085	0.281128	cxcr4b|esr1	http://amigo.geneontology.org/amigo/term/GO:0048920
hydrolase activity, acting on ester bonds	Gene Ontology	GO:0016788	2	24	0.0698085	0.281128	exo1|fam113	http://amigo.geneontology.org/amigo/term/GO:0016788
nuclear receptor activity	Gene Ontology	GO:0004879	3	54	0.0703385	0.282169	vdra|vdrb|esr1	http://amigo.geneontology.org/amigo/term/GO:0004879
microtubule	Gene Ontology	GO:0005874	6	168	0.0731518	0.292308	map1b|camsap2a|camsap2b|kif20ba|dnm2a|dnm2b	http://amigo.geneontology.org/amigo/term/GO:0005874
protein kinase activity	Gene Ontology	GO:0004672	18	720	0.0734286	0.292308	si:ch73-122k23.1|pimr92|zgc:171775|ddr2l|camk2b1|pimr83|camk2g1|camk2g2|ripk2|pimr68|pimr88|pimr82|pimr179|camk2d2|camk2d1|flt3|pimr80|pimr81	http://amigo.geneontology.org/amigo/term/GO:0004672
cytoplasmic translation	Gene Ontology	GO:0002181	2	25	0.0745835	0.292423	eif4ba|rpl17	http://amigo.geneontology.org/amigo/term/GO:0002181
cartilage morphogenesis	Gene Ontology	GO:0060536	2	25	0.0745835	0.292423	rap1b|rap1aa	http://amigo.geneontology.org/amigo/term/GO:0060536
cellular protein localization	Gene Ontology	GO:0034613	2	25	0.0745835	0.292423	sept5a|sept5b	http://amigo.geneontology.org/amigo/term/GO:0034613
heterophilic cell-cell adhesion via plasma membrane cell adhesion molecules	Gene Ontology	GO:0007157	2	25	0.0745835	0.292423	igsf21b|igsf21a	http://amigo.geneontology.org/amigo/term/GO:0007157
protein serine/threonine kinase activity	Gene Ontology	GO:0004674	14	530	0.0758382	0.296225	pimr92|camk2d1|pimr179|camk2b1|camk2g2|ripk2|pimr68|pimr88|pimr82|camk2d2|zgc:171775|pimr83|pimr80|pimr81	http://amigo.geneontology.org/amigo/term/GO:0004674
RNA binding	Gene Ontology	GO:0003723	17	678	0.0785875	0.304749	ddx23|pan3|si:dkey-205h23.2|rpl7l1|raver2|smndc1|eif4ba|mrps5|celf4|rpl30|ddx19|ctu1|rbms3|zgc:193690|sec63|mex3b|snrpe	http://amigo.geneontology.org/amigo/term/GO:0003723
protein phosphorylation	Gene Ontology	GO:0006468	18	727	0.0786071	0.304749	si:ch73-122k23.1|pimr92|zgc:171775|ddr2l|camk2b1|pimr83|camk2g1|camk2g2|ripk2|pimr68|pimr88|pimr82|pimr179|camk2d2|camk2d1|flt3|pimr80|pimr81	http://amigo.geneontology.org/amigo/term/GO:0006468
troponin complex	Gene Ontology	GO:0005861	2	26	0.0794593	0.306908	tnnt2d|tnnt2e	http://amigo.geneontology.org/amigo/term/GO:0005861
animal organ morphogenesis	Gene Ontology	GO:0009887	4	93	0.080177	0.308533	egflam|meis1b|meis1a|cxcr4b	http://amigo.geneontology.org/amigo/term/GO:0009887
transmembrane signaling receptor activity	Gene Ontology	GO:0004888	6	173	0.0812763	0.311609	si:ch211-256e16.4|si:dkey-23a13.11|si:cabz01036006.1|ghrhra|adgre5b.3|adgre5b.2	http://amigo.geneontology.org/amigo/term/GO:0004888
positive regulation of cell migration	Gene Ontology	GO:0030335	3	58	0.0824809	0.313911	pdgfbb|sema6d|si:ch211-129c21.1	http://amigo.geneontology.org/amigo/term/GO:0030335
neuronal cell body	Gene Ontology	GO:0043025	3	58	0.0824809	0.313911	map1b|hsp90aa1.1|hsp90aa1.2	http://amigo.geneontology.org/amigo/term/GO:0043025
circadian rhythm	Gene Ontology	GO:0007623	2	27	0.0844314	0.320161	htr7b|htr7c	http://amigo.geneontology.org/amigo/term/GO:0007623
ion channel activity	Gene Ontology	GO:0005216	7	220	0.0883985	0.329239	si:ch211-256e16.4|kcnh2a|grid1a|grid1b|kcng3|si:dkey-183j2.10|trpm3	http://amigo.geneontology.org/amigo/term/GO:0005216
embryonic pattern specification	Gene Ontology	GO:0009880	2	28	0.089495	0.329239	meis1b|meis1a	http://amigo.geneontology.org/amigo/term/GO:0009880
ceramide biosynthetic process	Gene Ontology	GO:0046513	2	28	0.089495	0.329239	cers3b|cers3a	http://amigo.geneontology.org/amigo/term/GO:0046513
endoplasmic reticulum	Gene Ontology	GO:0005783	15	595	0.0910425	0.329239	tor1l2|zdhhc14|tor1l1|cers3b|sec23a|sec23b|cers3a|lmf2b|elovl6l|lctlb|zdhhc8a|tor1l3|sec63|moxd1l|sec31a	http://amigo.geneontology.org/amigo/term/GO:0005783
steroid metabolic process	Gene Ontology	GO:0008202	2	29	0.0946459	0.329239	sult1st2|sult1st3	http://amigo.geneontology.org/amigo/term/GO:0008202
potassium ion import across plasma membrane	Gene Ontology	GO:1990573	3	62	0.0954534	0.329239	kcnj12b|si:ch211-59d13.2|slc12a5b	http://amigo.geneontology.org/amigo/term/GO:1990573
DNA N-glycosylase activity	Gene Ontology	GO:0019104	1	5	0.0963318	0.329239	neil1	http://amigo.geneontology.org/amigo/term/GO:0019104
axon midline choice point recognition	Gene Ontology	GO:0016199	1	5	0.0963318	0.329239	robo2	http://amigo.geneontology.org/amigo/term/GO:0016199
protein tyrosine kinase collagen receptor activity	Gene Ontology	GO:0038062	1	5	0.0963318	0.329239	ddr2l	http://amigo.geneontology.org/amigo/term/GO:0038062
nuclear pore organization	Gene Ontology	GO:0006999	1	5	0.0963318	0.329239	nup205	http://amigo.geneontology.org/amigo/term/GO:0006999
kainate selective glutamate receptor activity	Gene Ontology	GO:0015277	1	5	0.0963318	0.329239	si:dkey-183j2.10	http://amigo.geneontology.org/amigo/term/GO:0015277
protein deubiquitination involved in ubiquitin-dependent protein catabolic process	Gene Ontology	GO:0071947	1	5	0.0963318	0.329239	zranb1b	http://amigo.geneontology.org/amigo/term/GO:0071947
kainate selective glutamate receptor complex	Gene Ontology	GO:0032983	1	5	0.0963318	0.329239	si:dkey-183j2.10	http://amigo.geneontology.org/amigo/term/GO:0032983
regulation of phosphatidylinositol 3-kinase activity	Gene Ontology	GO:0043551	1	5	0.0963318	0.329239	pik3r1	http://amigo.geneontology.org/amigo/term/GO:0043551
A band	Gene Ontology	GO:0031672	1	5	0.0963318	0.329239	hsp90aa1.1	http://amigo.geneontology.org/amigo/term/GO:0031672
regulation of microtubule depolymerization	Gene Ontology	GO:0031114	1	5	0.0963318	0.329239	map1b	http://amigo.geneontology.org/amigo/term/GO:0031114
protein import into peroxisome matrix, docking	Gene Ontology	GO:0016560	1	5	0.0963318	0.329239	pex13	http://amigo.geneontology.org/amigo/term/GO:0016560
ossification involved in bone maturation	Gene Ontology	GO:0043931	1	5	0.0963318	0.329239	si:ch211-129c21.1	http://amigo.geneontology.org/amigo/term/GO:0043931
protein localization to centrosome	Gene Ontology	GO:0071539	1	5	0.0963318	0.329239	si:rp71-15i12.1	http://amigo.geneontology.org/amigo/term/GO:0071539
posttranslational protein targeting to membrane, translocation	Gene Ontology	GO:0031204	1	5	0.0963318	0.329239	sec63	http://amigo.geneontology.org/amigo/term/GO:0031204
response to arsenic-containing substance	Gene Ontology	GO:0046685	1	5	0.0963318	0.329239	mxa	http://amigo.geneontology.org/amigo/term/GO:0046685
negative regulation of proteasomal ubiquitin-dependent protein catabolic process	Gene Ontology	GO:0032435	1	5	0.0963318	0.329239	hsp90ab1	http://amigo.geneontology.org/amigo/term/GO:0032435
plasma membrane proton-transporting V-type ATPase complex	Gene Ontology	GO:0033181	1	5	0.0963318	0.329239	atp6v0d1	http://amigo.geneontology.org/amigo/term/GO:0033181
3'-5'-exodeoxyribonuclease activity	Gene Ontology	GO:0008296	1	5	0.0963318	0.329239	si:ch1073-296i8.2	http://amigo.geneontology.org/amigo/term/GO:0008296
attachment of mitotic spindle microtubules to kinetochore	Gene Ontology	GO:0051315	1	5	0.0963318	0.329239	ndc80	http://amigo.geneontology.org/amigo/term/GO:0051315
steroid hormone binding	Gene Ontology	GO:1990239	1	5	0.0963318	0.329239	esr1	http://amigo.geneontology.org/amigo/term/GO:1990239
regulation of transforming growth factor beta receptor signaling pathway	Gene Ontology	GO:0017015	1	5	0.0963318	0.329239	rbms3	http://amigo.geneontology.org/amigo/term/GO:0017015
CCR chemokine receptor binding	Gene Ontology	GO:0048020	2	30	0.0998795	0.333681	ccl35.2|ccl35.1	http://amigo.geneontology.org/amigo/term/GO:0048020
cellular response to interferon-gamma	Gene Ontology	GO:0071346	2	30	0.0998795	0.333681	ccl35.2|ccl35.1	http://amigo.geneontology.org/amigo/term/GO:0071346
cholesterol homeostasis	Gene Ontology	GO:0042632	2	30	0.0998795	0.333681	vdra|vdrb	http://amigo.geneontology.org/amigo/term/GO:0042632
lymphocyte chemotaxis	Gene Ontology	GO:0048247	2	30	0.0998795	0.333681	ccl35.2|ccl35.1	http://amigo.geneontology.org/amigo/term/GO:0048247
RNA helicase activity	Gene Ontology	GO:0003724	2	30	0.0998795	0.333681	zgc:193690|ddx19	http://amigo.geneontology.org/amigo/term/GO:0003724
regulation of exocytosis	Gene Ontology	GO:0017157	2	30	0.0998795	0.333681	sept5a|sept5b	http://amigo.geneontology.org/amigo/term/GO:0017157
ribonucleoprotein complex	Gene Ontology	GO:1990904	3	64	0.102233	0.340448	celf4|si:dkey-205h23.2|rbms3	http://amigo.geneontology.org/amigo/term/GO:1990904
nucleobase-containing compound metabolic process	Gene Ontology	GO:0006139	2	31	0.105192	0.341617	exosc10|zgc:110540	http://amigo.geneontology.org/amigo/term/GO:0006139
dendrite	Gene Ontology	GO:0030425	5	144	0.105868	0.341617	htr7b|htr7c|map1b|taar14i|taar19g	http://amigo.geneontology.org/amigo/term/GO:0030425
ubiquitin conjugating enzyme binding	Gene Ontology	GO:0031624	2	32	0.110579	0.341617	siah2l|siah1	http://amigo.geneontology.org/amigo/term/GO:0031624
monocyte chemotaxis	Gene Ontology	GO:0002548	2	32	0.110579	0.341617	ccl35.2|ccl35.1	http://amigo.geneontology.org/amigo/term/GO:0002548
cellular response to interleukin-1	Gene Ontology	GO:0071347	2	32	0.110579	0.341617	ccl35.2|ccl35.1	http://amigo.geneontology.org/amigo/term/GO:0071347
regulation of neutrophil chemotaxis	Gene Ontology	GO:0090022	1	6	0.111461	0.341617	cxcr4b	http://amigo.geneontology.org/amigo/term/GO:0090022
U4 snRNP	Gene Ontology	GO:0005687	1	6	0.111461	0.341617	snrpe	http://amigo.geneontology.org/amigo/term/GO:0005687
olfactory placode morphogenesis	Gene Ontology	GO:0071699	1	6	0.111461	0.341617	st8sia6	http://amigo.geneontology.org/amigo/term/GO:0071699
swim bladder inflation	Gene Ontology	GO:0048798	1	6	0.111461	0.341617	sgcd	http://amigo.geneontology.org/amigo/term/GO:0048798
platelet-derived growth factor receptor binding	Gene Ontology	GO:0005161	1	6	0.111461	0.341617	pdgfbb	http://amigo.geneontology.org/amigo/term/GO:0005161
protein localization to organelle	Gene Ontology	GO:0033365	1	6	0.111461	0.341617	zgc:171572	http://amigo.geneontology.org/amigo/term/GO:0033365
prostaglandin metabolic process	Gene Ontology	GO:0006693	1	6	0.111461	0.341617	ptgr1	http://amigo.geneontology.org/amigo/term/GO:0006693
serotonin-gated cation-selective channel activity	Gene Ontology	GO:0022850	1	6	0.111461	0.341617	si:ch211-256e16.4	http://amigo.geneontology.org/amigo/term/GO:0022850
nuclear polyadenylation-dependent rRNA catabolic process	Gene Ontology	GO:0071035	1	6	0.111461	0.341617	exosc10	http://amigo.geneontology.org/amigo/term/GO:0071035
nuclear polyadenylation-dependent tRNA catabolic process	Gene Ontology	GO:0071038	1	6	0.111461	0.341617	exosc10	http://amigo.geneontology.org/amigo/term/GO:0071038
cartilage development involved in endochondral bone morphogenesis	Gene Ontology	GO:0060351	1	6	0.111461	0.341617	foxd3	http://amigo.geneontology.org/amigo/term/GO:0060351
olfactory nerve formation	Gene Ontology	GO:0021628	1	6	0.111461	0.341617	st8sia6	http://amigo.geneontology.org/amigo/term/GO:0021628
polyadenylation-dependent snoRNA 3'-end processing	Gene Ontology	GO:0071051	1	6	0.111461	0.341617	exosc10	http://amigo.geneontology.org/amigo/term/GO:0071051
mitochondrial respirasome	Gene Ontology	GO:0005746	1	6	0.111461	0.341617	cox7b	http://amigo.geneontology.org/amigo/term/GO:0005746
dynactin binding	Gene Ontology	GO:0034452	1	6	0.111461	0.341617	zgc:171572	http://amigo.geneontology.org/amigo/term/GO:0034452
CARD domain binding	Gene Ontology	GO:0050700	1	6	0.111461	0.341617	ripk2	http://amigo.geneontology.org/amigo/term/GO:0050700
neuromast hair cell development	Gene Ontology	GO:0035675	1	6	0.111461	0.341617	atp6v0d1	http://amigo.geneontology.org/amigo/term/GO:0035675
positive regulation of protein autophosphorylation	Gene Ontology	GO:0031954	1	6	0.111461	0.341617	pdgfbb	http://amigo.geneontology.org/amigo/term/GO:0031954
negative regulation of phosphorylation	Gene Ontology	GO:0042326	1	6	0.111461	0.341617	zdhhc8a	http://amigo.geneontology.org/amigo/term/GO:0042326
electron transport chain	Gene Ontology	GO:0022900	1	6	0.111461	0.341617	wdr93	http://amigo.geneontology.org/amigo/term/GO:0022900
somatic muscle development	Gene Ontology	GO:0007525	1	6	0.111461	0.341617	sgcd	http://amigo.geneontology.org/amigo/term/GO:0007525
anatomical structure morphogenesis	Gene Ontology	GO:0009653	3	67	0.112747	0.344541	foxq1a|foxq1b|foxd3	http://amigo.geneontology.org/amigo/term/GO:0009653
cellular response to tumor necrosis factor	Gene Ontology	GO:0071356	2	33	0.116036	0.353441	ccl35.2|ccl35.1	http://amigo.geneontology.org/amigo/term/GO:0071356
nuclease activity	Gene Ontology	GO:0004518	3	68	0.11634	0.353441	exo1|slx1b|neil1	http://amigo.geneontology.org/amigo/term/GO:0004518
NAD binding	Gene Ontology	GO:0051287	2	34	0.12156	0.356082	me1|me3	http://amigo.geneontology.org/amigo/term/GO:0051287
semaphorin receptor binding	Gene Ontology	GO:0030215	2	34	0.12156	0.356082	sema6d|si:ch211-129c21.1	http://amigo.geneontology.org/amigo/term/GO:0030215
sarcolemma	Gene Ontology	GO:0042383	2	34	0.12156	0.356082	sgcd|sgcz	http://amigo.geneontology.org/amigo/term/GO:0042383
response to metal ion	Gene Ontology	GO:0010038	1	7	0.126338	0.356082	hsp90aa1.1	http://amigo.geneontology.org/amigo/term/GO:0010038
serine-type carboxypeptidase activity	Gene Ontology	GO:0004185	1	7	0.126338	0.356082	si:ch211-122f10.4	http://amigo.geneontology.org/amigo/term/GO:0004185
regulation of cell morphogenesis	Gene Ontology	GO:0022604	1	7	0.126338	0.356082	zranb1b	http://amigo.geneontology.org/amigo/term/GO:0022604
positive chemotaxis	Gene Ontology	GO:0050918	1	7	0.126338	0.356082	cxcr4b	http://amigo.geneontology.org/amigo/term/GO:0050918
mitochondrial respiratory chain complex III	Gene Ontology	GO:0005750	1	7	0.126338	0.356082	uqcc3	http://amigo.geneontology.org/amigo/term/GO:0005750
skeletal muscle myosin thick filament assembly	Gene Ontology	GO:0030241	1	7	0.126338	0.356082	hsp90aa1.1	http://amigo.geneontology.org/amigo/term/GO:0030241
ovarian follicle development	Gene Ontology	GO:0001541	1	7	0.126338	0.356082	bmp15	http://amigo.geneontology.org/amigo/term/GO:0001541
regulation of voltage-gated sodium channel activity	Gene Ontology	GO:1905150	1	7	0.126338	0.356082	fgf14	http://amigo.geneontology.org/amigo/term/GO:1905150
inorganic phosphate transmembrane transporter activity	Gene Ontology	GO:0005315	1	7	0.126338	0.356082	slc25a3b	http://amigo.geneontology.org/amigo/term/GO:0005315
ribosomal small subunit binding	Gene Ontology	GO:0043024	1	7	0.126338	0.356082	eif4ba	http://amigo.geneontology.org/amigo/term/GO:0043024
JUN kinase kinase kinase activity	Gene Ontology	GO:0004706	1	7	0.126338	0.356082	ripk2	http://amigo.geneontology.org/amigo/term/GO:0004706
adult feeding behavior	Gene Ontology	GO:0008343	1	7	0.126338	0.356082	cart1	http://amigo.geneontology.org/amigo/term/GO:0008343
axonogenesis involved in innervation	Gene Ontology	GO:0060385	1	7	0.126338	0.356082	robo2	http://amigo.geneontology.org/amigo/term/GO:0060385
arylsulfatase activity	Gene Ontology	GO:0004065	1	7	0.126338	0.356082	galns	http://amigo.geneontology.org/amigo/term/GO:0004065
U2-type precatalytic spliceosome	Gene Ontology	GO:0071005	1	7	0.126338	0.356082	snrpe	http://amigo.geneontology.org/amigo/term/GO:0071005
nucleoside kinase activity	Gene Ontology	GO:0019206	1	7	0.126338	0.356082	zgc:110540	http://amigo.geneontology.org/amigo/term/GO:0019206
beta-glucosidase activity	Gene Ontology	GO:0008422	1	7	0.126338	0.356082	lctlb	http://amigo.geneontology.org/amigo/term/GO:0008422
negative regulation of appetite	Gene Ontology	GO:0032099	1	7	0.126338	0.356082	cart1	http://amigo.geneontology.org/amigo/term/GO:0032099
platelet-derived growth factor receptor signaling pathway	Gene Ontology	GO:0048008	1	7	0.126338	0.356082	pdgfbb	http://amigo.geneontology.org/amigo/term/GO:0048008
growth factor receptor binding	Gene Ontology	GO:0070851	1	7	0.126338	0.356082	pdgfbb	http://amigo.geneontology.org/amigo/term/GO:0070851
heparan sulfate proteoglycan biosynthetic process, polysaccharide chain biosynthetic process	Gene Ontology	GO:0015014	1	7	0.126338	0.356082	hs2st1a	http://amigo.geneontology.org/amigo/term/GO:0015014
alpha-N-acetylneuraminate alpha-2,8-sialyltransferase activity	Gene Ontology	GO:0003828	1	7	0.126338	0.356082	st8sia6	http://amigo.geneontology.org/amigo/term/GO:0003828
palmitoyltransferase activity	Gene Ontology	GO:0016409	2	35	0.127148	0.356082	zdhhc14|zdhhc8a	http://amigo.geneontology.org/amigo/term/GO:0016409
C-C chemokine binding	Gene Ontology	GO:0019957	2	35	0.127148	0.356082	cxcr4b|cxcr3.1	http://amigo.geneontology.org/amigo/term/GO:0019957
forebrain development	Gene Ontology	GO:0030900	2	35	0.127148	0.356082	cxcr4b|lmo4a	http://amigo.geneontology.org/amigo/term/GO:0030900
chemokine binding	Gene Ontology	GO:0019956	2	35	0.127148	0.356082	cxcr4b|cxcr3.1	http://amigo.geneontology.org/amigo/term/GO:0019956
primitive hemopoiesis	Gene Ontology	GO:0060215	2	36	0.132794	0.358102	meis1b|mta3	http://amigo.geneontology.org/amigo/term/GO:0060215
chemorepellent activity	Gene Ontology	GO:0045499	2	36	0.132794	0.358102	sema6d|si:ch211-129c21.1	http://amigo.geneontology.org/amigo/term/GO:0045499
protein-cysteine S-palmitoyltransferase activity	Gene Ontology	GO:0019706	2	36	0.132794	0.358102	zdhhc14|zdhhc8a	http://amigo.geneontology.org/amigo/term/GO:0019706
C-C chemokine receptor activity	Gene Ontology	GO:0016493	2	36	0.132794	0.358102	cxcr4b|cxcr3.1	http://amigo.geneontology.org/amigo/term/GO:0016493
response to bacterium	Gene Ontology	GO:0009617	3	73	0.134921	0.358102	cxcr4b|nitr13|mxa	http://amigo.geneontology.org/amigo/term/GO:0009617
nuclear speck	Gene Ontology	GO:0016607	3	73	0.134921	0.358102	smndc1|si:dkey-17o15.2|atoh8	http://amigo.geneontology.org/amigo/term/GO:0016607
neuron cellular homeostasis	Gene Ontology	GO:0070050	1	8	0.140966	0.358102	auts2a	http://amigo.geneontology.org/amigo/term/GO:0070050
protein-hormone receptor activity	Gene Ontology	GO:0016500	1	8	0.140966	0.358102	gnrhr2	http://amigo.geneontology.org/amigo/term/GO:0016500
regulation of vasculature development	Gene Ontology	GO:1901342	1	8	0.140966	0.358102	lrp1ab	http://amigo.geneontology.org/amigo/term/GO:1901342
regulation of neural retina development	Gene Ontology	GO:0061074	1	8	0.140966	0.358102	atoh8	http://amigo.geneontology.org/amigo/term/GO:0061074
regulation of signaling receptor activity	Gene Ontology	GO:0010469	1	8	0.140966	0.358102	si:ch73-105b23.6	http://amigo.geneontology.org/amigo/term/GO:0010469
digestive system development	Gene Ontology	GO:0055123	1	8	0.140966	0.358102	sec31a	http://amigo.geneontology.org/amigo/term/GO:0055123
mannose binding	Gene Ontology	GO:0005537	1	8	0.140966	0.358102	aep1	http://amigo.geneontology.org/amigo/term/GO:0005537
Sin3-type complex	Gene Ontology	GO:0070822	1	8	0.140966	0.358102	sap130b	http://amigo.geneontology.org/amigo/term/GO:0070822
response to ethanol	Gene Ontology	GO:0045471	1	8	0.140966	0.358102	entpd2b	http://amigo.geneontology.org/amigo/term/GO:0045471
deadenylation-dependent decapping of nuclear-transcribed mRNA	Gene Ontology	GO:0000290	1	8	0.140966	0.358102	pan3	http://amigo.geneontology.org/amigo/term/GO:0000290
secretory granule membrane	Gene Ontology	GO:0030667	1	8	0.140966	0.358102	moxd1l	http://amigo.geneontology.org/amigo/term/GO:0030667
sialic acid binding	Gene Ontology	GO:0033691	1	8	0.140966	0.358102	si:dkey-238d18.5	http://amigo.geneontology.org/amigo/term/GO:0033691
poly(U) RNA binding	Gene Ontology	GO:0008266	1	8	0.140966	0.358102	rbms3	http://amigo.geneontology.org/amigo/term/GO:0008266
peptide alpha-N-acetyltransferase activity	Gene Ontology	GO:0004596	1	8	0.140966	0.358102	naa10	http://amigo.geneontology.org/amigo/term/GO:0004596
xenobiotic transmembrane transporter activity	Gene Ontology	GO:0042910	1	8	0.140966	0.358102	slc18a2	http://amigo.geneontology.org/amigo/term/GO:0042910
mitochondrial respiratory chain complex III assembly	Gene Ontology	GO:0034551	1	8	0.140966	0.358102	uqcc3	http://amigo.geneontology.org/amigo/term/GO:0034551
microtubule-severing ATPase activity	Gene Ontology	GO:0008568	1	8	0.140966	0.358102	fignl1	http://amigo.geneontology.org/amigo/term/GO:0008568
ectoderm development	Gene Ontology	GO:0007398	1	8	0.140966	0.358102	ctnnb1	http://amigo.geneontology.org/amigo/term/GO:0007398
neural tube development	Gene Ontology	GO:0021915	1	8	0.140966	0.358102	map1b	http://amigo.geneontology.org/amigo/term/GO:0021915
NuRD complex	Gene Ontology	GO:0016581	1	8	0.140966	0.358102	mta3	http://amigo.geneontology.org/amigo/term/GO:0016581
protease binding	Gene Ontology	GO:0002020	1	8	0.140966	0.358102	adam8a	http://amigo.geneontology.org/amigo/term/GO:0002020
protein K11-linked ubiquitination	Gene Ontology	GO:0070979	1	8	0.140966	0.358102	anapc5	http://amigo.geneontology.org/amigo/term/GO:0070979
sarcomerogenesis	Gene Ontology	GO:0048769	1	8	0.140966	0.358102	hsp90aa1.1	http://amigo.geneontology.org/amigo/term/GO:0048769
gene silencing by miRNA	Gene Ontology	GO:0035195	1	8	0.140966	0.358102	disp2	http://amigo.geneontology.org/amigo/term/GO:0035195
regulation of double-strand break repair via homologous recombination	Gene Ontology	GO:0010569	1	8	0.140966	0.358102	fignl1	http://amigo.geneontology.org/amigo/term/GO:0010569
positive regulation of mitotic metaphase/anaphase transition	Gene Ontology	GO:0045842	1	8	0.140966	0.358102	anapc5	http://amigo.geneontology.org/amigo/term/GO:0045842
mitochondrial electron transport, ubiquinol to cytochrome c	Gene Ontology	GO:0006122	1	8	0.140966	0.358102	uqcc3	http://amigo.geneontology.org/amigo/term/GO:0006122
skeletal muscle thin filament assembly	Gene Ontology	GO:0030240	1	8	0.140966	0.358102	hsp90aa1.1	http://amigo.geneontology.org/amigo/term/GO:0030240
detection of mechanical stimulus	Gene Ontology	GO:0050982	1	8	0.140966	0.358102	pkd1b	http://amigo.geneontology.org/amigo/term/GO:0050982
cell chemotaxis	Gene Ontology	GO:0060326	2	38	0.144251	0.358685	cxcr4b|cxcr3.1	http://amigo.geneontology.org/amigo/term/GO:0060326
muscle organ development	Gene Ontology	GO:0007517	2	38	0.144251	0.358685	hsp90ab1|hsp90aa1.1	http://amigo.geneontology.org/amigo/term/GO:0007517
transmembrane transporter activity	Gene Ontology	GO:0022857	7	252	0.145929	0.358685	si:ch211-59d13.2|svopa|slc12a5b|slc18a2|slc43a3b|slc2a1b|slc2a1a	http://amigo.geneontology.org/amigo/term/GO:0022857
steroid hormone receptor activity	Gene Ontology	GO:0003707	3	76	0.146529	0.358685	vdra|vdrb|esr1	http://amigo.geneontology.org/amigo/term/GO:0003707
sarcomere organization	Gene Ontology	GO:0045214	2	39	0.150054	0.358685	tnnt2d|tnnt2e	http://amigo.geneontology.org/amigo/term/GO:0045214
hydrolase activity, hydrolyzing O-glycosyl compounds	Gene Ontology	GO:0004553	2	39	0.150054	0.358685	b3gat1b|lctlb	http://amigo.geneontology.org/amigo/term/GO:0004553
cilium movement	Gene Ontology	GO:0003341	2	39	0.150054	0.358685	dnai2a|dnai2b	http://amigo.geneontology.org/amigo/term/GO:0003341
positive regulation of GTPase activity	Gene Ontology	GO:0043547	3	77	0.150468	0.358685	si:ch211-129c21.1|ccl35.2|ccl35.1	http://amigo.geneontology.org/amigo/term/GO:0043547
voltage-gated ion channel activity	Gene Ontology	GO:0005244	4	119	0.151832	0.358685	kcnj12b|kcnh2a|kcng3|clic2	http://amigo.geneontology.org/amigo/term/GO:0005244
mRNA processing	Gene Ontology	GO:0006397	5	163	0.152148	0.358685	smndc1|zgc:77614|celf4|pan3|snrpe	http://amigo.geneontology.org/amigo/term/GO:0006397
cysteine-type peptidase activity	Gene Ontology	GO:0008234	4	120	0.154967	0.358685	usp12a|zgc:136872|zranb1b|capn10	http://amigo.geneontology.org/amigo/term/GO:0008234
growth factor activity	Gene Ontology	GO:0008083	4	120	0.154967	0.358685	pdgfbb|bmp10|bmp15|fgf14	http://amigo.geneontology.org/amigo/term/GO:0008083
inner ear receptor cell development	Gene Ontology	GO:0060119	1	9	0.155349	0.358685	vdrb	http://amigo.geneontology.org/amigo/term/GO:0060119
chromosome organization	Gene Ontology	GO:0051276	1	9	0.155349	0.358685	smc1al	http://amigo.geneontology.org/amigo/term/GO:0051276
exonucleolytic trimming to generate mature 3'-end of 5.8S rRNA from tricistronic rRNA transcript (SSU-rRNA, 5.8S rRNA, LSU-rRNA)	Gene Ontology	GO:0000467	1	9	0.155349	0.358685	exosc10	http://amigo.geneontology.org/amigo/term/GO:0000467
intercalated disc	Gene Ontology	GO:0014704	1	9	0.155349	0.358685	ctnnb1	http://amigo.geneontology.org/amigo/term/GO:0014704
SRP-dependent cotranslational protein targeting to membrane	Gene Ontology	GO:0006614	1	9	0.155349	0.358685	sec63	http://amigo.geneontology.org/amigo/term/GO:0006614
U2-type catalytic step 2 spliceosome	Gene Ontology	GO:0071007	1	9	0.155349	0.358685	snrpe	http://amigo.geneontology.org/amigo/term/GO:0071007
phosphatase binding	Gene Ontology	GO:0019902	1	9	0.155349	0.358685	ppp1r35	http://amigo.geneontology.org/amigo/term/GO:0019902
actin filament-based movement	Gene Ontology	GO:0030048	1	9	0.155349	0.358685	wasa	http://amigo.geneontology.org/amigo/term/GO:0030048
positive regulation of translation	Gene Ontology	GO:0045727	1	9	0.155349	0.358685	upf3b	http://amigo.geneontology.org/amigo/term/GO:0045727
membrane attack complex	Gene Ontology	GO:0005579	1	9	0.155349	0.358685	c8b	http://amigo.geneontology.org/amigo/term/GO:0005579
formation of translation preinitiation complex	Gene Ontology	GO:0001731	1	9	0.155349	0.358685	eif4ba	http://amigo.geneontology.org/amigo/term/GO:0001731
hyalurononglucosaminidase activity	Gene Ontology	GO:0004415	1	9	0.155349	0.358685	si:dkey-72l14.3	http://amigo.geneontology.org/amigo/term/GO:0004415
pronephric duct development	Gene Ontology	GO:0039022	1	9	0.155349	0.358685	atp6v0d1	http://amigo.geneontology.org/amigo/term/GO:0039022
protein tetramerization	Gene Ontology	GO:0051262	1	9	0.155349	0.358685	trpm3	http://amigo.geneontology.org/amigo/term/GO:0051262
regulation of collateral sprouting in absence of injury	Gene Ontology	GO:0048696	1	9	0.155349	0.358685	robo2	http://amigo.geneontology.org/amigo/term/GO:0048696
modification-dependent protein catabolic process	Gene Ontology	GO:0019941	1	9	0.155349	0.358685	isg15	http://amigo.geneontology.org/amigo/term/GO:0019941
negative regulation of phosphatase activity	Gene Ontology	GO:0010923	1	9	0.155349	0.358685	ppp1r35	http://amigo.geneontology.org/amigo/term/GO:0010923
cellular response to stress	Gene Ontology	GO:0033554	1	9	0.155349	0.358685	relb	http://amigo.geneontology.org/amigo/term/GO:0033554
response to exogenous dsRNA	Gene Ontology	GO:0043330	1	9	0.155349	0.358685	mxc	http://amigo.geneontology.org/amigo/term/GO:0043330
cysteine-type endopeptidase inhibitor activity involved in apoptotic process	Gene Ontology	GO:0043027	1	9	0.155349	0.358685	c1ql4l	http://amigo.geneontology.org/amigo/term/GO:0043027
NIK/NF-kappaB signaling	Gene Ontology	GO:0038061	1	9	0.155349	0.358685	relb	http://amigo.geneontology.org/amigo/term/GO:0038061
dynein complex binding	Gene Ontology	GO:0070840	1	9	0.155349	0.358685	zgc:171572	http://amigo.geneontology.org/amigo/term/GO:0070840
condensed nuclear chromosome kinetochore	Gene Ontology	GO:0000778	1	9	0.155349	0.358685	ndc80	http://amigo.geneontology.org/amigo/term/GO:0000778
calcium, potassium:sodium antiporter activity	Gene Ontology	GO:0008273	1	9	0.155349	0.358685	slc24a2	http://amigo.geneontology.org/amigo/term/GO:0008273
lymphocyte differentiation	Gene Ontology	GO:0030098	1	9	0.155349	0.358685	flt3	http://amigo.geneontology.org/amigo/term/GO:0030098
regulation of cell-cell adhesion	Gene Ontology	GO:0022407	1	9	0.155349	0.358685	adam8a	http://amigo.geneontology.org/amigo/term/GO:0022407
pectoral fin morphogenesis	Gene Ontology	GO:0035138	1	9	0.155349	0.358685	sec23a	http://amigo.geneontology.org/amigo/term/GO:0035138
SMN-Sm protein complex	Gene Ontology	GO:0034719	1	9	0.155349	0.358685	snrpe	http://amigo.geneontology.org/amigo/term/GO:0034719
regulation of cartilage development	Gene Ontology	GO:0061035	1	9	0.155349	0.358685	rbms3	http://amigo.geneontology.org/amigo/term/GO:0061035
acetylgalactosaminyltransferase activity	Gene Ontology	GO:0008376	2	40	0.155904	0.359166	b4galnt2.2|b4galnt2.1	http://amigo.geneontology.org/amigo/term/GO:0008376
protein binding	Gene Ontology	GO:0005515	8	306	0.158756	0.364928	hsp90ab1|meis1b|robo2|hsp90aa1.1|hsp90aa1.2|ctnnb1|ctnnb2|igsf21b	http://amigo.geneontology.org/amigo/term/GO:0005515
regulation of ion transmembrane transport	Gene Ontology	GO:0034765	4	122	0.161308	0.369975	kcnj12b|kcnh2a|kcng3|clic2	http://amigo.geneontology.org/amigo/term/GO:0034765
positive regulation of pathway-restricted SMAD protein phosphorylation	Gene Ontology	GO:0010862	2	41	0.161796	0.370277	bmp10|bmp15	http://amigo.geneontology.org/amigo/term/GO:0010862
DNA recombination	Gene Ontology	GO:0006310	2	42	0.167727	0.375486	exo1|slx1b	http://amigo.geneontology.org/amigo/term/GO:0006310
retinal ganglion cell axon guidance	Gene Ontology	GO:0031290	2	42	0.167727	0.375486	cxcr4b|robo2	http://amigo.geneontology.org/amigo/term/GO:0031290
neuronal cell body membrane	Gene Ontology	GO:0032809	1	10	0.169493	0.375486	slc6a3	http://amigo.geneontology.org/amigo/term/GO:0032809
forebrain neuron development	Gene Ontology	GO:0021884	1	10	0.169493	0.375486	auts2a	http://amigo.geneontology.org/amigo/term/GO:0021884
centrosome duplication	Gene Ontology	GO:0051298	1	10	0.169493	0.375486	si:rp71-15i12.1	http://amigo.geneontology.org/amigo/term/GO:0051298
divalent metal ion transport	Gene Ontology	GO:0070838	1	10	0.169493	0.375486	trpm3	http://amigo.geneontology.org/amigo/term/GO:0070838
regulation of circadian rhythm	Gene Ontology	GO:0042752	1	10	0.169493	0.375486	siah2l	http://amigo.geneontology.org/amigo/term/GO:0042752
anterior/posterior axon guidance	Gene Ontology	GO:0033564	1	10	0.169493	0.375486	robo2	http://amigo.geneontology.org/amigo/term/GO:0033564
cohesin complex	Gene Ontology	GO:0008278	1	10	0.169493	0.375486	smc1al	http://amigo.geneontology.org/amigo/term/GO:0008278
p53 binding	Gene Ontology	GO:0002039	1	10	0.169493	0.375486	ppp1r13ba	http://amigo.geneontology.org/amigo/term/GO:0002039
ubiquitin-like modifier activating enzyme activity	Gene Ontology	GO:0008641	1	10	0.169493	0.375486	nae1	http://amigo.geneontology.org/amigo/term/GO:0008641
somite rostral/caudal axis specification	Gene Ontology	GO:0032525	1	10	0.169493	0.375486	rap1b	http://amigo.geneontology.org/amigo/term/GO:0032525
protein phosphatase 2A binding	Gene Ontology	GO:0051721	1	10	0.169493	0.375486	zdhhc8a	http://amigo.geneontology.org/amigo/term/GO:0051721
desmosome	Gene Ontology	GO:0030057	1	10	0.169493	0.375486	ctnnb1	http://amigo.geneontology.org/amigo/term/GO:0030057
glycogen metabolic process	Gene Ontology	GO:0005977	1	10	0.169493	0.375486	ppp1r3ca	http://amigo.geneontology.org/amigo/term/GO:0005977
endoplasmic reticulum to Golgi vesicle-mediated transport	Gene Ontology	GO:0006888	3	82	0.17065	0.377246	sec31a|sec23a|sec23b	http://amigo.geneontology.org/amigo/term/GO:0006888
negative chemotaxis	Gene Ontology	GO:0050919	2	43	0.173695	0.380343	sema6d|si:ch211-129c21.1	http://amigo.geneontology.org/amigo/term/GO:0050919
presynaptic membrane	Gene Ontology	GO:0042734	2	43	0.173695	0.380343	slc6a3|si:dkey-183j2.10	http://amigo.geneontology.org/amigo/term/GO:0042734
homophilic cell adhesion via plasma membrane adhesion molecules	Gene Ontology	GO:0007156	5	171	0.173794	0.380343	cdh1|cdh28|si:busm1-71b9.3|igsf21b|igsf21a	http://amigo.geneontology.org/amigo/term/GO:0007156
defense response to bacterium	Gene Ontology	GO:0042742	3	83	0.174777	0.380343	c1ql4l|aep1|ripk2	http://amigo.geneontology.org/amigo/term/GO:0042742
microtubule-based movement	Gene Ontology	GO:0007018	3	83	0.174777	0.380343	kif20ba|dnai2a|dnai2b	http://amigo.geneontology.org/amigo/term/GO:0007018
mRNA binding	Gene Ontology	GO:0003729	5	172	0.17658	0.380343	upf3b|celf4|si:dkey-205h23.2|si:ch211-212k18.4|si:dkey-17o15.2	http://amigo.geneontology.org/amigo/term/GO:0003729
nucleic acid binding	Gene Ontology	GO:0003676	26	1252	0.178648	0.380343	exosc10|celf4|ddx19|wu:fc30c06|rbms3|si:ch211-161m3.6|mllt1b|zbtb7a|si:ch211-212k18.4|neil1|si:ch1073-296i8.2|ddx23|raver2|si:dkey-256k13.2|si:ch73-144d13.5|si:dkey-205h23.2|si:dkey-66i24.8|si:dkey-66i24.9|mex3b|eif4ba|si:ch73-40a17.4|upf3b|si:rp71-79p20.2|ftr97|zgc:193690|si:ch211-195b21.5	http://amigo.geneontology.org/amigo/term/GO:0003676
perinuclear region of cytoplasm	Gene Ontology	GO:0048471	3	85	0.183112	0.380343	hsp90ab1|hsp90aa1.1|hsp90aa1.2	http://amigo.geneontology.org/amigo/term/GO:0048471
macrophage differentiation	Gene Ontology	GO:0030225	1	11	0.183399	0.380343	flt3	http://amigo.geneontology.org/amigo/term/GO:0030225
protein kinase inhibitor activity	Gene Ontology	GO:0004860	1	11	0.183399	0.380343	sh3bp5la	http://amigo.geneontology.org/amigo/term/GO:0004860
regulation of glycogen biosynthetic process	Gene Ontology	GO:0005979	1	11	0.183399	0.380343	ppp1r3ca	http://amigo.geneontology.org/amigo/term/GO:0005979
ATP biosynthetic process	Gene Ontology	GO:0006754	1	11	0.183399	0.380343	uqcc3	http://amigo.geneontology.org/amigo/term/GO:0006754
hematopoietic stem cell proliferation	Gene Ontology	GO:0071425	1	11	0.183399	0.380343	vdra	http://amigo.geneontology.org/amigo/term/GO:0071425
glycogen biosynthetic process	Gene Ontology	GO:0005978	1	11	0.183399	0.380343	ppp1r3ca	http://amigo.geneontology.org/amigo/term/GO:0005978
neuron apoptotic process	Gene Ontology	GO:0051402	1	11	0.183399	0.380343	siah1	http://amigo.geneontology.org/amigo/term/GO:0051402
positive regulation of mRNA splicing, via spliceosome	Gene Ontology	GO:0048026	1	11	0.183399	0.380343	celf4	http://amigo.geneontology.org/amigo/term/GO:0048026
embryonic camera-type eye development	Gene Ontology	GO:0031076	1	11	0.183399	0.380343	lmo4a	http://amigo.geneontology.org/amigo/term/GO:0031076
oocyte maturation	Gene Ontology	GO:0001556	1	11	0.183399	0.380343	bmp15	http://amigo.geneontology.org/amigo/term/GO:0001556
protein kinase regulator activity	Gene Ontology	GO:0019887	1	11	0.183399	0.380343	kidins220a	http://amigo.geneontology.org/amigo/term/GO:0019887
response to cytokine	Gene Ontology	GO:0034097	1	11	0.183399	0.380343	relb	http://amigo.geneontology.org/amigo/term/GO:0034097
protein modification by small protein conjugation	Gene Ontology	GO:0032446	1	11	0.183399	0.380343	nae1	http://amigo.geneontology.org/amigo/term/GO:0032446
calcium activated cation channel activity	Gene Ontology	GO:0005227	1	11	0.183399	0.380343	trpm3	http://amigo.geneontology.org/amigo/term/GO:0005227
axonal fasciculation	Gene Ontology	GO:0007413	1	11	0.183399	0.380343	robo2	http://amigo.geneontology.org/amigo/term/GO:0007413
protein targeting	Gene Ontology	GO:0006605	1	11	0.183399	0.380343	sec23a	http://amigo.geneontology.org/amigo/term/GO:0006605
positive regulation of Arp2/3 complex-mediated actin nucleation	Gene Ontology	GO:2000601	1	11	0.183399	0.380343	wasa	http://amigo.geneontology.org/amigo/term/GO:2000601
DNA-(apurinic or apyrimidinic site) endonuclease activity	Gene Ontology	GO:0003906	1	11	0.183399	0.380343	neil1	http://amigo.geneontology.org/amigo/term/GO:0003906
nuclear exosome (RNase complex)	Gene Ontology	GO:0000176	1	11	0.183399	0.380343	exosc10	http://amigo.geneontology.org/amigo/term/GO:0000176
nuclear-transcribed mRNA poly(A) tail shortening	Gene Ontology	GO:0000289	1	11	0.183399	0.380343	pan3	http://amigo.geneontology.org/amigo/term/GO:0000289
vacuolar acidification	Gene Ontology	GO:0007035	1	11	0.183399	0.380343	atp6v0d1	http://amigo.geneontology.org/amigo/term/GO:0007035
cellular metabolic process	Gene Ontology	GO:0044237	1	11	0.183399	0.380343	exosc10	http://amigo.geneontology.org/amigo/term/GO:0044237
U5 snRNP	Gene Ontology	GO:0005682	1	11	0.183399	0.380343	snrpe	http://amigo.geneontology.org/amigo/term/GO:0005682
helicase activity	Gene Ontology	GO:0004386	3	86	0.187319	0.386927	ddx23|zgc:193690|ddx19	http://amigo.geneontology.org/amigo/term/GO:0004386
protein folding	Gene Ontology	GO:0006457	3	87	0.19155	0.393816	hsp90ab1|hsp90aa1.1|hsp90aa1.2	http://amigo.geneontology.org/amigo/term/GO:0006457
chemokine-mediated signaling pathway	Gene Ontology	GO:0070098	2	46	0.191791	0.393816	ccl35.2|ccl35.1	http://amigo.geneontology.org/amigo/term/GO:0070098
cysteine-type endopeptidase activity	Gene Ontology	GO:0004197	3	88	0.195806	0.396053	usp12a|si:dkey-228a15.1|zgc:103438	http://amigo.geneontology.org/amigo/term/GO:0004197
regulation of axon extension	Gene Ontology	GO:0030516	1	12	0.197074	0.396053	cxcr4b	http://amigo.geneontology.org/amigo/term/GO:0030516
activation of MAPKK activity	Gene Ontology	GO:0000186	1	12	0.197074	0.396053	cart1	http://amigo.geneontology.org/amigo/term/GO:0000186
poly(A) binding	Gene Ontology	GO:0008143	1	12	0.197074	0.396053	rbms3	http://amigo.geneontology.org/amigo/term/GO:0008143
microtubule associated complex	Gene Ontology	GO:0005875	1	12	0.197074	0.396053	map1b	http://amigo.geneontology.org/amigo/term/GO:0005875
mitotic sister chromatid cohesion	Gene Ontology	GO:0007064	1	12	0.197074	0.396053	smc1al	http://amigo.geneontology.org/amigo/term/GO:0007064
Cajal body	Gene Ontology	GO:0015030	1	12	0.197074	0.396053	smndc1	http://amigo.geneontology.org/amigo/term/GO:0015030
central nervous system morphogenesis	Gene Ontology	GO:0021551	1	12	0.197074	0.396053	zranb1b	http://amigo.geneontology.org/amigo/term/GO:0021551
protein neddylation	Gene Ontology	GO:0045116	1	12	0.197074	0.396053	nae1	http://amigo.geneontology.org/amigo/term/GO:0045116
oxidoreductase activity, acting on NAD(P)H	Gene Ontology	GO:0016651	1	12	0.197074	0.396053	wdr93	http://amigo.geneontology.org/amigo/term/GO:0016651
glycogen binding	Gene Ontology	GO:2001069	1	12	0.197074	0.396053	ppp1r3ca	http://amigo.geneontology.org/amigo/term/GO:2001069
oxidoreductase activity, acting on paired donors, with incorporation or reduction of molecular oxygen, reduced flavin or flavoprotein as one donor, and incorporation of one atom of oxygen	Gene Ontology	GO:0016712	2	48	0.203987	0.39625	cyp2aa6|cyp2aa12	http://amigo.geneontology.org/amigo/term/GO:0016712
cell-cell junction	Gene Ontology	GO:0005911	2	48	0.203987	0.39625	limd1a|rap1b	http://amigo.geneontology.org/amigo/term/GO:0005911
positive regulation of cell population proliferation	Gene Ontology	GO:0008284	3	90	0.204385	0.39625	pdgfbb|meis1b|meis1a	http://amigo.geneontology.org/amigo/term/GO:0008284
sprouting angiogenesis	Gene Ontology	GO:0002040	3	90	0.204385	0.39625	slc2a1b|slc2a1a|camsap2b	http://amigo.geneontology.org/amigo/term/GO:0002040
proton transmembrane transport	Gene Ontology	GO:1902600	2	49	0.210117	0.39625	atp6v0d1|atp6v1g1	http://amigo.geneontology.org/amigo/term/GO:1902600
3-oxo-lignoceronyl-CoA synthase activity	Gene Ontology	GO:0102338	1	13	0.21052	0.39625	elovl6l	http://amigo.geneontology.org/amigo/term/GO:0102338
pronephros morphogenesis	Gene Ontology	GO:0072114	1	13	0.21052	0.39625	camk2g1	http://amigo.geneontology.org/amigo/term/GO:0072114
unsaturated fatty acid biosynthetic process	Gene Ontology	GO:0006636	1	13	0.21052	0.39625	elovl6l	http://amigo.geneontology.org/amigo/term/GO:0006636
cristae formation	Gene Ontology	GO:0042407	1	13	0.21052	0.39625	uqcc3	http://amigo.geneontology.org/amigo/term/GO:0042407
iridophore differentiation	Gene Ontology	GO:0050935	1	13	0.21052	0.39625	foxd3	http://amigo.geneontology.org/amigo/term/GO:0050935
protein maturation	Gene Ontology	GO:0051604	1	13	0.21052	0.39625	lmf2b	http://amigo.geneontology.org/amigo/term/GO:0051604
3-oxo-cerotoyl-CoA synthase activity	Gene Ontology	GO:0102337	1	13	0.21052	0.39625	elovl6l	http://amigo.geneontology.org/amigo/term/GO:0102337
B cell differentiation	Gene Ontology	GO:0030183	1	13	0.21052	0.39625	flt3	http://amigo.geneontology.org/amigo/term/GO:0030183
response to cold	Gene Ontology	GO:0009409	1	13	0.21052	0.39625	hsp90aa1.2	http://amigo.geneontology.org/amigo/term/GO:0009409
retinal pigment epithelium development	Gene Ontology	GO:0003406	1	13	0.21052	0.39625	atp6v0d1	http://amigo.geneontology.org/amigo/term/GO:0003406
proton-transporting V-type ATPase, V0 domain	Gene Ontology	GO:0033179	1	13	0.21052	0.39625	atp6v0d1	http://amigo.geneontology.org/amigo/term/GO:0033179
very-long-chain 3-ketoacyl-CoA synthase activity	Gene Ontology	GO:0102756	1	13	0.21052	0.39625	elovl6l	http://amigo.geneontology.org/amigo/term/GO:0102756
K63-linked polyubiquitin modification-dependent protein binding	Gene Ontology	GO:0070530	1	13	0.21052	0.39625	zranb1b	http://amigo.geneontology.org/amigo/term/GO:0070530
long-chain fatty-acyl-CoA biosynthetic process	Gene Ontology	GO:0035338	1	13	0.21052	0.39625	elovl6l	http://amigo.geneontology.org/amigo/term/GO:0035338
artery morphogenesis	Gene Ontology	GO:0048844	1	13	0.21052	0.39625	meis1b	http://amigo.geneontology.org/amigo/term/GO:0048844
induction of positive chemotaxis	Gene Ontology	GO:0050930	1	13	0.21052	0.39625	cxcr4b	http://amigo.geneontology.org/amigo/term/GO:0050930
fatty acid elongation, monounsaturated fatty acid	Gene Ontology	GO:0034625	1	13	0.21052	0.39625	elovl6l	http://amigo.geneontology.org/amigo/term/GO:0034625
fatty acid elongation, saturated fatty acid	Gene Ontology	GO:0019367	1	13	0.21052	0.39625	elovl6l	http://amigo.geneontology.org/amigo/term/GO:0019367
protein polyglutamylation	Gene Ontology	GO:0018095	1	13	0.21052	0.39625	zgc:92789	http://amigo.geneontology.org/amigo/term/GO:0018095
cerebellum vasculature development	Gene Ontology	GO:0061300	1	13	0.21052	0.39625	slc2a1a	http://amigo.geneontology.org/amigo/term/GO:0061300
5'-nucleotidase activity	Gene Ontology	GO:0008253	1	13	0.21052	0.39625	nt5dc3	http://amigo.geneontology.org/amigo/term/GO:0008253
artery development	Gene Ontology	GO:0060840	1	13	0.21052	0.39625	bmp10	http://amigo.geneontology.org/amigo/term/GO:0060840
3-oxo-arachidoyl-CoA synthase activity	Gene Ontology	GO:0102336	1	13	0.21052	0.39625	elovl6l	http://amigo.geneontology.org/amigo/term/GO:0102336
maturation of LSU-rRNA from tricistronic rRNA transcript (SSU-rRNA, 5.8S rRNA, LSU-rRNA)	Gene Ontology	GO:0000463	1	13	0.21052	0.39625	rpl7l1	http://amigo.geneontology.org/amigo/term/GO:0000463
calcium ion homeostasis	Gene Ontology	GO:0055074	1	13	0.21052	0.39625	vdra	http://amigo.geneontology.org/amigo/term/GO:0055074
protein palmitoylation	Gene Ontology	GO:0018345	1	13	0.21052	0.39625	zdhhc8a	http://amigo.geneontology.org/amigo/term/GO:0018345
fatty acid elongase activity	Gene Ontology	GO:0009922	1	13	0.21052	0.39625	elovl6l	http://amigo.geneontology.org/amigo/term/GO:0009922
poly(A)-specific ribonuclease activity	Gene Ontology	GO:0004535	1	13	0.21052	0.39625	pan3	http://amigo.geneontology.org/amigo/term/GO:0004535
cytokine production	Gene Ontology	GO:0001816	1	13	0.21052	0.39625	aep1	http://amigo.geneontology.org/amigo/term/GO:0001816
fatty acid elongation, polyunsaturated fatty acid	Gene Ontology	GO:0034626	1	13	0.21052	0.39625	elovl6l	http://amigo.geneontology.org/amigo/term/GO:0034626
retina development in camera-type eye	Gene Ontology	GO:0060041	4	137	0.211575	0.397516	olfm1a|atp6v0d1|apcdd1l|slc12a5b	http://amigo.geneontology.org/amigo/term/GO:0060041
hemopoiesis	Gene Ontology	GO:0030097	3	92	0.213049	0.399563	flt3|meis1a|meis1b	http://amigo.geneontology.org/amigo/term/GO:0030097
integral component of Golgi membrane	Gene Ontology	GO:0030173	2	50	0.216265	0.404136	b4galnt2.2|b4galnt2.1	http://amigo.geneontology.org/amigo/term/GO:0030173
muscle contraction	Gene Ontology	GO:0006936	2	50	0.216265	0.404136	tnnt2d|tnnt2e	http://amigo.geneontology.org/amigo/term/GO:0006936
angiogenesis	Gene Ontology	GO:0001525	5	186	0.217229	0.405208	sat1b|nrxn3a|meis1b|meis1a|nrxn3b	http://amigo.geneontology.org/amigo/term/GO:0001525
P-body	Gene Ontology	GO:0000932	2	51	0.222429	0.405701	pan3|limd1a	http://amigo.geneontology.org/amigo/term/GO:0000932
cytokine receptor activity	Gene Ontology	GO:0004896	2	51	0.222429	0.405701	il4r.1|lifrb	http://amigo.geneontology.org/amigo/term/GO:0004896
semaphorin-plexin signaling pathway	Gene Ontology	GO:0071526	2	51	0.222429	0.405701	sema6d|si:ch211-129c21.1	http://amigo.geneontology.org/amigo/term/GO:0071526
chemokine activity	Gene Ontology	GO:0008009	2	51	0.222429	0.405701	ccl35.2|ccl35.1	http://amigo.geneontology.org/amigo/term/GO:0008009
larval locomotory behavior	Gene Ontology	GO:0008345	1	14	0.223741	0.405701	sap130b	http://amigo.geneontology.org/amigo/term/GO:0008345
melanosome organization	Gene Ontology	GO:0032438	1	14	0.223741	0.405701	atp6v0d1	http://amigo.geneontology.org/amigo/term/GO:0032438
protein phosphatase type 1 complex	Gene Ontology	GO:0000164	1	14	0.223741	0.405701	ppp1r3ca	http://amigo.geneontology.org/amigo/term/GO:0000164
structural constituent of myelin sheath	Gene Ontology	GO:0019911	1	14	0.223741	0.405701	pllp	http://amigo.geneontology.org/amigo/term/GO:0019911
skeletal myofibril assembly	Gene Ontology	GO:0014866	1	14	0.223741	0.405701	hsp90aa1.1	http://amigo.geneontology.org/amigo/term/GO:0014866
N-glycan processing	Gene Ontology	GO:0006491	1	14	0.223741	0.405701	st8sia6	http://amigo.geneontology.org/amigo/term/GO:0006491
epidermis development	Gene Ontology	GO:0008544	1	14	0.223741	0.405701	spint1b	http://amigo.geneontology.org/amigo/term/GO:0008544
actin crosslink formation	Gene Ontology	GO:0051764	1	14	0.223741	0.405701	actn1	http://amigo.geneontology.org/amigo/term/GO:0051764
floor plate formation	Gene Ontology	GO:0021508	1	14	0.223741	0.405701	sap130b	http://amigo.geneontology.org/amigo/term/GO:0021508
response to heat	Gene Ontology	GO:0009408	1	14	0.223741	0.405701	hsp90aa1.2	http://amigo.geneontology.org/amigo/term/GO:0009408
cellular response to starvation	Gene Ontology	GO:0009267	1	14	0.223741	0.405701	cart1	http://amigo.geneontology.org/amigo/term/GO:0009267
G1/S transition of mitotic cell cycle	Gene Ontology	GO:0000082	1	14	0.223741	0.405701	meis1b	http://amigo.geneontology.org/amigo/term/GO:0000082
SMAD protein signal transduction	Gene Ontology	GO:0060395	2	52	0.228607	0.413401	bmp10|bmp15	http://amigo.geneontology.org/amigo/term/GO:0060395
cartilage development	Gene Ontology	GO:0051216	3	96	0.230602	0.413401	sec23a|sec23b|foxd3	http://amigo.geneontology.org/amigo/term/GO:0051216
neurogenesis	Gene Ontology	GO:0022008	2	53	0.234796	0.413401	il4r.1|cxcr4b	http://amigo.geneontology.org/amigo/term/GO:0022008
embryonic cranial skeleton morphogenesis	Gene Ontology	GO:0048701	2	53	0.234796	0.413401	rap1ab|rap1b	http://amigo.geneontology.org/amigo/term/GO:0048701
activation of JUN kinase activity	Gene Ontology	GO:0007257	1	15	0.236741	0.413401	ripk2	http://amigo.geneontology.org/amigo/term/GO:0007257
3'-5' exonuclease activity	Gene Ontology	GO:0008408	1	15	0.236741	0.413401	exosc10	http://amigo.geneontology.org/amigo/term/GO:0008408
digestive tract morphogenesis	Gene Ontology	GO:0048546	1	15	0.236741	0.413401	pllp	http://amigo.geneontology.org/amigo/term/GO:0048546
dendrite development	Gene Ontology	GO:0016358	1	15	0.236741	0.413401	map1b	http://amigo.geneontology.org/amigo/term/GO:0016358
protein tag	Gene Ontology	GO:0031386	1	15	0.236741	0.413401	isg15	http://amigo.geneontology.org/amigo/term/GO:0031386
developmental growth	Gene Ontology	GO:0048589	1	15	0.236741	0.413401	smc1al	http://amigo.geneontology.org/amigo/term/GO:0048589
haptoglobin binding	Gene Ontology	GO:0031720	1	15	0.236741	0.413401	hbae1.3	http://amigo.geneontology.org/amigo/term/GO:0031720
oligosaccharide metabolic process	Gene Ontology	GO:0009311	1	15	0.236741	0.413401	st8sia6	http://amigo.geneontology.org/amigo/term/GO:0009311
phosphate ion transmembrane transport	Gene Ontology	GO:0035435	1	15	0.236741	0.413401	slc25a3b	http://amigo.geneontology.org/amigo/term/GO:0035435
chloride channel complex	Gene Ontology	GO:0034707	1	15	0.236741	0.413401	clic2	http://amigo.geneontology.org/amigo/term/GO:0034707
condensed chromosome kinetochore	Gene Ontology	GO:0000777	1	15	0.236741	0.413401	ndc80	http://amigo.geneontology.org/amigo/term/GO:0000777
organic acid binding	Gene Ontology	GO:0043177	1	15	0.236741	0.413401	hbae1.3	http://amigo.geneontology.org/amigo/term/GO:0043177
haptoglobin-hemoglobin complex	Gene Ontology	GO:0031838	1	15	0.236741	0.413401	hbae1.3	http://amigo.geneontology.org/amigo/term/GO:0031838
mismatch repair	Gene Ontology	GO:0006298	1	15	0.236741	0.413401	exo1	http://amigo.geneontology.org/amigo/term/GO:0006298
determination of dorsal identity	Gene Ontology	GO:0048263	1	15	0.236741	0.413401	ctnnb2	http://amigo.geneontology.org/amigo/term/GO:0048263
hemoglobin complex	Gene Ontology	GO:0005833	1	15	0.236741	0.413401	hbae1.3	http://amigo.geneontology.org/amigo/term/GO:0005833
endoplasmic reticulum organization	Gene Ontology	GO:0007029	1	15	0.236741	0.413401	sec31a	http://amigo.geneontology.org/amigo/term/GO:0007029
cation transport	Gene Ontology	GO:0006812	2	54	0.240995	0.417479	atp13a2|trpm3	http://amigo.geneontology.org/amigo/term/GO:0006812
chloride transmembrane transport	Gene Ontology	GO:1902476	2	54	0.240995	0.417479	si:ch211-59d13.2|slc12a5b	http://amigo.geneontology.org/amigo/term/GO:1902476
brain development	Gene Ontology	GO:0007420	5	194	0.241653	0.417479	cxcr4b|pou4f3|zranb1b|meis1b|meis1a	http://amigo.geneontology.org/amigo/term/GO:0007420
transcription coactivator activity	Gene Ontology	GO:0003713	3	99	0.243935	0.417479	ctnnb1|ctnnb2|mta3	http://amigo.geneontology.org/amigo/term/GO:0003713
neural crest cell migration	Gene Ontology	GO:0001755	3	99	0.243935	0.417479	sema6d|foxd3|si:ch211-129c21.1	http://amigo.geneontology.org/amigo/term/GO:0001755
microtubule organizing center	Gene Ontology	GO:0005815	2	55	0.2472	0.417479	si:ch211-242b18.1|si:ch211-195o20.7	http://amigo.geneontology.org/amigo/term/GO:0005815
cell-cell adhesion	Gene Ontology	GO:0098609	3	100	0.248407	0.417479	cdh1|cdh28|si:busm1-71b9.3	http://amigo.geneontology.org/amigo/term/GO:0098609
RNA polymerase II repressing transcription factor binding	Gene Ontology	GO:0001103	1	16	0.249523	0.417479	mta3	http://amigo.geneontology.org/amigo/term/GO:0001103
posterior lateral line neuromast development	Gene Ontology	GO:0048919	1	16	0.249523	0.417479	slc12a5b	http://amigo.geneontology.org/amigo/term/GO:0048919
ATP-dependent microtubule motor activity, plus-end-directed	Gene Ontology	GO:0008574	1	16	0.249523	0.417479	kif20ba	http://amigo.geneontology.org/amigo/term/GO:0008574
anaphase-promoting complex-dependent catabolic process	Gene Ontology	GO:0031145	1	16	0.249523	0.417479	anapc5	http://amigo.geneontology.org/amigo/term/GO:0031145
tissue regeneration	Gene Ontology	GO:0042246	1	16	0.249523	0.417479	cxcr4b	http://amigo.geneontology.org/amigo/term/GO:0042246
positive regulation of MAP kinase activity	Gene Ontology	GO:0043406	1	16	0.249523	0.417479	pdgfbb	http://amigo.geneontology.org/amigo/term/GO:0043406
calcium channel regulator activity	Gene Ontology	GO:0005246	1	16	0.249523	0.417479	gem	http://amigo.geneontology.org/amigo/term/GO:0005246
mitotic cell cycle checkpoint	Gene Ontology	GO:0007093	1	16	0.249523	0.417479	siah2l	http://amigo.geneontology.org/amigo/term/GO:0007093
collagen binding	Gene Ontology	GO:0005518	1	16	0.249523	0.417479	ddr2l	http://amigo.geneontology.org/amigo/term/GO:0005518
long-term synaptic potentiation	Gene Ontology	GO:0060291	1	16	0.249523	0.417479	slc24a2	http://amigo.geneontology.org/amigo/term/GO:0060291
dorsal/ventral axis specification	Gene Ontology	GO:0009950	1	16	0.249523	0.417479	ctnnb2	http://amigo.geneontology.org/amigo/term/GO:0009950
adaptive immune response	Gene Ontology	GO:0002250	1	16	0.249523	0.417479	ripk2	http://amigo.geneontology.org/amigo/term/GO:0002250
germ cell migration	Gene Ontology	GO:0008354	1	16	0.249523	0.417479	cxcr4b	http://amigo.geneontology.org/amigo/term/GO:0008354
U2 snRNP	Gene Ontology	GO:0005686	1	16	0.249523	0.417479	snrpe	http://amigo.geneontology.org/amigo/term/GO:0005686
PDZ domain binding	Gene Ontology	GO:0030165	1	16	0.249523	0.417479	kidins220a	http://amigo.geneontology.org/amigo/term/GO:0030165
tRNA wobble uridine modification	Gene Ontology	GO:0002098	1	16	0.249523	0.417479	ctu1	http://amigo.geneontology.org/amigo/term/GO:0002098
purine nucleotide metabolic process	Gene Ontology	GO:0006163	1	16	0.249523	0.417479	guk1a	http://amigo.geneontology.org/amigo/term/GO:0006163
cellular calcium ion homeostasis	Gene Ontology	GO:0006874	2	56	0.253411	0.421946	atp13a2|slc24a2	http://amigo.geneontology.org/amigo/term/GO:0006874
calcium-mediated signaling	Gene Ontology	GO:0019722	2	56	0.253411	0.421946	cxcr4b|cxcr3.1	http://amigo.geneontology.org/amigo/term/GO:0019722
proteolysis involved in cellular protein catabolic process	Gene Ontology	GO:0051603	2	56	0.253411	0.421946	si:dkey-228a15.1|zgc:103438	http://amigo.geneontology.org/amigo/term/GO:0051603
endocrine pancreas development	Gene Ontology	GO:0031018	2	57	0.259626	0.429517	anxa1c|anxa1b	http://amigo.geneontology.org/amigo/term/GO:0031018
cytoskeleton organization	Gene Ontology	GO:0007010	2	57	0.259626	0.429517	limd1a|zranb1b	http://amigo.geneontology.org/amigo/term/GO:0007010
syntaxin binding	Gene Ontology	GO:0019905	2	57	0.259626	0.429517	napga|napgb	http://amigo.geneontology.org/amigo/term/GO:0019905
liver development	Gene Ontology	GO:0001889	3	103	0.261894	0.429517	ctnnb1|sec31a|sec63	http://amigo.geneontology.org/amigo/term/GO:0001889
U1 snRNP	Gene Ontology	GO:0005685	1	17	0.262092	0.429517	snrpe	http://amigo.geneontology.org/amigo/term/GO:0005685
UDP-glycosyltransferase activity	Gene Ontology	GO:0008194	1	17	0.262092	0.429517	ugt5b2	http://amigo.geneontology.org/amigo/term/GO:0008194
germ cell development	Gene Ontology	GO:0007281	1	17	0.262092	0.429517	cxcr4b	http://amigo.geneontology.org/amigo/term/GO:0007281
sulfuric ester hydrolase activity	Gene Ontology	GO:0008484	1	17	0.262092	0.429517	galns	http://amigo.geneontology.org/amigo/term/GO:0008484
thigmotaxis	Gene Ontology	GO:0001966	1	17	0.262092	0.429517	sap130b	http://amigo.geneontology.org/amigo/term/GO:0001966
NADH dehydrogenase (ubiquinone) activity	Gene Ontology	GO:0008137	1	17	0.262092	0.429517	wdr93	http://amigo.geneontology.org/amigo/term/GO:0008137
definitive hemopoiesis	Gene Ontology	GO:0060216	2	58	0.265841	0.434975	meis1b|scml4	http://amigo.geneontology.org/amigo/term/GO:0060216
mRNA splicing, via spliceosome	Gene Ontology	GO:0000398	3	104	0.266411	0.435221	ddx23|raver2|snrpe	http://amigo.geneontology.org/amigo/term/GO:0000398
cytokine-mediated signaling pathway	Gene Ontology	GO:0019221	2	59	0.272057	0.440054	lifrb|flt3	http://amigo.geneontology.org/amigo/term/GO:0019221
positive regulation of Wnt signaling pathway	Gene Ontology	GO:0030177	1	18	0.274451	0.440054	zranb1b	http://amigo.geneontology.org/amigo/term/GO:0030177
steroid binding	Gene Ontology	GO:0005496	1	18	0.274451	0.440054	esr1	http://amigo.geneontology.org/amigo/term/GO:0005496
extrinsic component of membrane	Gene Ontology	GO:0019898	1	18	0.274451	0.440054	sec23a	http://amigo.geneontology.org/amigo/term/GO:0019898
oxygen transport	Gene Ontology	GO:0015671	1	18	0.274451	0.440054	hbae1.3	http://amigo.geneontology.org/amigo/term/GO:0015671
melanosome	Gene Ontology	GO:0042470	1	18	0.274451	0.440054	hsp90aa1.1	http://amigo.geneontology.org/amigo/term/GO:0042470
myeloid cell development	Gene Ontology	GO:0061515	1	18	0.274451	0.440054	flt3	http://amigo.geneontology.org/amigo/term/GO:0061515
single-stranded RNA binding	Gene Ontology	GO:0003727	1	18	0.274451	0.440054	exosc10	http://amigo.geneontology.org/amigo/term/GO:0003727
I-kappaB kinase/NF-kappaB signaling	Gene Ontology	GO:0007249	1	18	0.274451	0.440054	relb	http://amigo.geneontology.org/amigo/term/GO:0007249
regeneration	Gene Ontology	GO:0031099	1	18	0.274451	0.440054	il4r.1	http://amigo.geneontology.org/amigo/term/GO:0031099
vacuolar transport	Gene Ontology	GO:0007034	1	18	0.274451	0.440054	atp6v0d1	http://amigo.geneontology.org/amigo/term/GO:0007034
regulation of endocytosis	Gene Ontology	GO:0030100	1	18	0.274451	0.440054	pllp	http://amigo.geneontology.org/amigo/term/GO:0030100
-	Gene Ontology	GO:0036459	2	60	0.278271	0.444805	usp12a|zranb1b	http://amigo.geneontology.org/amigo/term/GO:0036459
adenylate cyclase-activating G protein-coupled receptor signaling pathway	Gene Ontology	GO:0007189	3	107	0.280013	0.446902	adgre5b.3|adgre5b.2|gpr12	http://amigo.geneontology.org/amigo/term/GO:0007189
sequence-specific DNA binding	Gene Ontology	GO:0043565	15	738	0.28235	0.447791	msx3|vdra|vdrb|esr1|foxq1a|si:ch73-40a17.4|foxq1b|foxd3|si:ch73-144d13.5|pou4f3|si:ch211-161m3.6|si:dkey-66i24.8|si:dkey-66i24.9|shox2|mta3	http://amigo.geneontology.org/amigo/term/GO:0043565
response to hypoxia	Gene Ontology	GO:0001666	2	61	0.284481	0.447791	camk2g2|limd1a	http://amigo.geneontology.org/amigo/term/GO:0001666
hydrolase activity, acting on glycosyl bonds	Gene Ontology	GO:0016798	2	61	0.284481	0.447791	lctlb|si:dkey-72l14.3	http://amigo.geneontology.org/amigo/term/GO:0016798
embryonic morphogenesis	Gene Ontology	GO:0048598	1	19	0.286604	0.447791	msx3	http://amigo.geneontology.org/amigo/term/GO:0048598
nuclear-transcribed mRNA catabolic process, nonsense-mediated decay	Gene Ontology	GO:0000184	1	19	0.286604	0.447791	upf3b	http://amigo.geneontology.org/amigo/term/GO:0000184
positive regulation of phosphatidylinositol 3-kinase signaling	Gene Ontology	GO:0014068	1	19	0.286604	0.447791	pdgfbb	http://amigo.geneontology.org/amigo/term/GO:0014068
sodium channel regulator activity	Gene Ontology	GO:0017080	1	19	0.286604	0.447791	fgf14	http://amigo.geneontology.org/amigo/term/GO:0017080
spindle microtubule	Gene Ontology	GO:0005876	1	19	0.286604	0.447791	kif20ba	http://amigo.geneontology.org/amigo/term/GO:0005876
glutathione metabolic process	Gene Ontology	GO:0006749	1	19	0.286604	0.447791	gsta.1	http://amigo.geneontology.org/amigo/term/GO:0006749
cysteine-type endopeptidase inhibitor activity	Gene Ontology	GO:0004869	1	19	0.286604	0.447791	cst14b.2	http://amigo.geneontology.org/amigo/term/GO:0004869
growth factor binding	Gene Ontology	GO:0019838	1	19	0.286604	0.447791	flt3	http://amigo.geneontology.org/amigo/term/GO:0019838
protein phosphatase inhibitor activity	Gene Ontology	GO:0004864	1	19	0.286604	0.447791	ppp1r35	http://amigo.geneontology.org/amigo/term/GO:0004864
mitotic spindle assembly	Gene Ontology	GO:0090307	1	19	0.286604	0.447791	kif20ba	http://amigo.geneontology.org/amigo/term/GO:0090307
embryonic viscerocranium morphogenesis	Gene Ontology	GO:0048703	3	109	0.289116	0.451039	auts2a|smc1al|meis1b	http://amigo.geneontology.org/amigo/term/GO:0048703
DNA-binding transcription activator activity, RNA polymerase II-specific	Gene Ontology	GO:0001228	4	160	0.295261	0.453503	tbx22|pou4f3|meis1b|meis1a	http://amigo.geneontology.org/amigo/term/GO:0001228
central nervous system projection neuron axonogenesis	Gene Ontology	GO:0021952	1	20	0.298553	0.453503	robo2	http://amigo.geneontology.org/amigo/term/GO:0021952
anaphase-promoting complex	Gene Ontology	GO:0005680	1	20	0.298553	0.453503	anapc5	http://amigo.geneontology.org/amigo/term/GO:0005680
phosphatidate phosphatase activity	Gene Ontology	GO:0008195	1	20	0.298553	0.453503	plpp2b	http://amigo.geneontology.org/amigo/term/GO:0008195
oxygen binding	Gene Ontology	GO:0019825	1	20	0.298553	0.453503	hbae1.3	http://amigo.geneontology.org/amigo/term/GO:0019825
mitochondrial small ribosomal subunit	Gene Ontology	GO:0005763	1	20	0.298553	0.453503	mrps5	http://amigo.geneontology.org/amigo/term/GO:0005763
negative regulation of mitotic cell cycle	Gene Ontology	GO:0045930	1	20	0.298553	0.453503	c1ql4l	http://amigo.geneontology.org/amigo/term/GO:0045930
response to unfolded protein	Gene Ontology	GO:0006986	1	20	0.298553	0.453503	jkamp	http://amigo.geneontology.org/amigo/term/GO:0006986
lipoprotein metabolic process	Gene Ontology	GO:0042157	1	20	0.298553	0.453503	si:ch73-122k23.1	http://amigo.geneontology.org/amigo/term/GO:0042157
U4/U6 x U5 tri-snRNP complex	Gene Ontology	GO:0046540	1	20	0.298553	0.453503	snrpe	http://amigo.geneontology.org/amigo/term/GO:0046540
transaminase activity	Gene Ontology	GO:0008483	1	20	0.298553	0.453503	got2b	http://amigo.geneontology.org/amigo/term/GO:0008483
oxygen carrier activity	Gene Ontology	GO:0005344	1	20	0.298553	0.453503	hbae1.3	http://amigo.geneontology.org/amigo/term/GO:0005344
structural constituent of nuclear pore	Gene Ontology	GO:0017056	1	20	0.298553	0.453503	nup205	http://amigo.geneontology.org/amigo/term/GO:0017056
carbohydrate transport	Gene Ontology	GO:0008643	1	20	0.298553	0.453503	slc2a1a	http://amigo.geneontology.org/amigo/term/GO:0008643
muscle structure development	Gene Ontology	GO:0061061	1	20	0.298553	0.453503	dnm2a	http://amigo.geneontology.org/amigo/term/GO:0061061
spliceosomal snRNP assembly	Gene Ontology	GO:0000387	1	20	0.298553	0.453503	snrpe	http://amigo.geneontology.org/amigo/term/GO:0000387
neurotransmitter transport	Gene Ontology	GO:0006836	1	20	0.298553	0.453503	slc18a2	http://amigo.geneontology.org/amigo/term/GO:0006836
axon guidance	Gene Ontology	GO:0007411	4	161	0.29901	0.453535	sema6d|robo2|cxcr4b|si:ch211-129c21.1	http://amigo.geneontology.org/amigo/term/GO:0007411
regulation of transcription, DNA-templated	Gene Ontology	GO:0006355	22	1136	0.301539	0.456705	sap130b|yeats2|ripk2|mllt1b|meis1b|meis1a|foxq1a|foxq1b|cremb|shox2|relb|atoh8|vdra|vdrb|esr1|foxd3|limd1a|msx3|si:cabz01021433.2|mta3|tbx22|pou4f3	http://amigo.geneontology.org/amigo/term/GO:0006355
heme binding	Gene Ontology	GO:0020037	4	162	0.302765	0.457028	soul5|hbae1.3|cyp2aa6|cyp2aa12	http://amigo.geneontology.org/amigo/term/GO:0020037
SNARE complex	Gene Ontology	GO:0031201	2	64	0.303073	0.457028	napga|napgb	http://amigo.geneontology.org/amigo/term/GO:0031201
structural constituent of eye lens	Gene Ontology	GO:0005212	2	64	0.303073	0.457028	cryba2b|cryba2a	http://amigo.geneontology.org/amigo/term/GO:0005212
negative regulation of transcription by RNA polymerase II	Gene Ontology	GO:0000122	7	320	0.308691	0.459265	vdra|vdrb|tbx22|sap130b|si:ch211-129c21.1|relb|mta3	http://amigo.geneontology.org/amigo/term/GO:0000122
neutrophil chemotaxis	Gene Ontology	GO:0030593	2	65	0.309252	0.459265	ccl35.2|ccl35.1	http://amigo.geneontology.org/amigo/term/GO:0030593
cellular amino acid metabolic process	Gene Ontology	GO:0006520	1	21	0.310302	0.459265	got2b	http://amigo.geneontology.org/amigo/term/GO:0006520
phospholipid dephosphorylation	Gene Ontology	GO:0046839	1	21	0.310302	0.459265	plpp2b	http://amigo.geneontology.org/amigo/term/GO:0046839
protein K63-linked deubiquitination	Gene Ontology	GO:0070536	1	21	0.310302	0.459265	zranb1b	http://amigo.geneontology.org/amigo/term/GO:0070536
lipid phosphatase activity	Gene Ontology	GO:0042577	1	21	0.310302	0.459265	plpp2b	http://amigo.geneontology.org/amigo/term/GO:0042577
very long-chain fatty acid biosynthetic process	Gene Ontology	GO:0042761	1	21	0.310302	0.459265	elovl6l	http://amigo.geneontology.org/amigo/term/GO:0042761
regulation of microtubule cytoskeleton organization	Gene Ontology	GO:0070507	1	21	0.310302	0.459265	zgc:171572	http://amigo.geneontology.org/amigo/term/GO:0070507
mRNA export from nucleus	Gene Ontology	GO:0006406	1	21	0.310302	0.459265	si:dkey-17o15.2	http://amigo.geneontology.org/amigo/term/GO:0006406
terminal bouton	Gene Ontology	GO:0043195	1	21	0.310302	0.459265	slc18a2	http://amigo.geneontology.org/amigo/term/GO:0043195
1-phosphatidylinositol-3-kinase regulator activity	Gene Ontology	GO:0046935	1	21	0.310302	0.459265	pik3r1	http://amigo.geneontology.org/amigo/term/GO:0046935
precatalytic spliceosome	Gene Ontology	GO:0071011	1	21	0.310302	0.459265	snrpe	http://amigo.geneontology.org/amigo/term/GO:0071011
protein phosphatase 1 binding	Gene Ontology	GO:0008157	1	21	0.310302	0.459265	ppp1r3ca	http://amigo.geneontology.org/amigo/term/GO:0008157
calcium-dependent phospholipid binding	Gene Ontology	GO:0005544	2	66	0.315421	0.465515	anxa1c|anxa1b	http://amigo.geneontology.org/amigo/term/GO:0005544
spliceosomal complex	Gene Ontology	GO:0005681	2	66	0.315421	0.465515	smndc1|snrpe	http://amigo.geneontology.org/amigo/term/GO:0005681
chemotaxis	Gene Ontology	GO:0006935	2	67	0.321577	0.467702	cxcr4b|cxcr3.1	http://amigo.geneontology.org/amigo/term/GO:0006935
voltage-gated potassium channel activity	Gene Ontology	GO:0005249	2	67	0.321577	0.467702	kcnh2a|kcng3	http://amigo.geneontology.org/amigo/term/GO:0005249
thiol-dependent ubiquitin-specific protease activity	Gene Ontology	GO:0004843	2	67	0.321577	0.467702	usp12a|zranb1b	http://amigo.geneontology.org/amigo/term/GO:0004843
3'-5'-exoribonuclease activity	Gene Ontology	GO:0000175	1	22	0.321855	0.467702	exosc10	http://amigo.geneontology.org/amigo/term/GO:0000175
cell adhesion molecule binding	Gene Ontology	GO:0050839	1	22	0.321855	0.467702	adam8a	http://amigo.geneontology.org/amigo/term/GO:0050839
cellular response to insulin stimulus	Gene Ontology	GO:0032869	1	22	0.321855	0.467702	capn10	http://amigo.geneontology.org/amigo/term/GO:0032869
mitotic spindle organization	Gene Ontology	GO:0007052	1	22	0.321855	0.467702	ndc80	http://amigo.geneontology.org/amigo/term/GO:0007052
hydrogen peroxide catabolic process	Gene Ontology	GO:0042744	1	22	0.321855	0.467702	hbae1.3	http://amigo.geneontology.org/amigo/term/GO:0042744
monooxygenase activity	Gene Ontology	GO:0004497	3	117	0.325687	0.47261	cyp2aa12|moxd1l|cyp2aa6	http://amigo.geneontology.org/amigo/term/GO:0004497
eye development	Gene Ontology	GO:0001654	2	68	0.327719	0.474895	meis1b|meis1a	http://amigo.geneontology.org/amigo/term/GO:0001654
regulation of canonical Wnt signaling pathway	Gene Ontology	GO:0060828	1	23	0.333215	0.48018	hs2st1a	http://amigo.geneontology.org/amigo/term/GO:0060828
otic placode formation	Gene Ontology	GO:0043049	1	23	0.333215	0.48018	msx3	http://amigo.geneontology.org/amigo/term/GO:0043049
otic vesicle development	Gene Ontology	GO:0071599	1	23	0.333215	0.48018	vdrb	http://amigo.geneontology.org/amigo/term/GO:0071599
hydro-lyase activity	Gene Ontology	GO:0016836	1	23	0.333215	0.48018	fahd2a	http://amigo.geneontology.org/amigo/term/GO:0016836
ubiquitin protein ligase binding	Gene Ontology	GO:0031625	2	70	0.339956	0.485503	jkamp|isg15	http://amigo.geneontology.org/amigo/term/GO:0031625
convergent extension involved in gastrulation	Gene Ontology	GO:0060027	2	70	0.339956	0.485503	rap1ab|rap1b	http://amigo.geneontology.org/amigo/term/GO:0060027
microtubule cytoskeleton organization	Gene Ontology	GO:0000226	3	121	0.34399	0.485503	map1b|camsap2a|camsap2b	http://amigo.geneontology.org/amigo/term/GO:0000226
iron ion binding	Gene Ontology	GO:0005506	4	173	0.344331	0.485503	bbox1|hbae1.3|cyp2aa6|cyp2aa12	http://amigo.geneontology.org/amigo/term/GO:0005506
muscle fiber development	Gene Ontology	GO:0048747	1	24	0.344384	0.485503	dnm2b	http://amigo.geneontology.org/amigo/term/GO:0048747
microvillus	Gene Ontology	GO:0005902	1	24	0.344384	0.485503	ctnnb1	http://amigo.geneontology.org/amigo/term/GO:0005902
glomerular visceral epithelial cell development	Gene Ontology	GO:0072015	1	24	0.344384	0.485503	dnm2b	http://amigo.geneontology.org/amigo/term/GO:0072015
negative regulation of gene expression	Gene Ontology	GO:0010629	1	24	0.344384	0.485503	foxd3	http://amigo.geneontology.org/amigo/term/GO:0010629
regulation of metabolic process	Gene Ontology	GO:0019222	1	24	0.344384	0.485503	gpr12	http://amigo.geneontology.org/amigo/term/GO:0019222
erythrocyte development	Gene Ontology	GO:0048821	1	24	0.344384	0.485503	sec23b	http://amigo.geneontology.org/amigo/term/GO:0048821
peroxisomal membrane	Gene Ontology	GO:0005778	1	24	0.344384	0.485503	pex13	http://amigo.geneontology.org/amigo/term/GO:0005778
cation transmembrane transport	Gene Ontology	GO:0098655	1	24	0.344384	0.485503	trpm3	http://amigo.geneontology.org/amigo/term/GO:0098655
base-excision repair	Gene Ontology	GO:0006284	1	24	0.344384	0.485503	neil1	http://amigo.geneontology.org/amigo/term/GO:0006284
filamentous actin	Gene Ontology	GO:0031941	1	24	0.344384	0.485503	si:ch211-195o20.7	http://amigo.geneontology.org/amigo/term/GO:0031941
cytochrome-c oxidase activity	Gene Ontology	GO:0004129	1	24	0.344384	0.485503	cox7b	http://amigo.geneontology.org/amigo/term/GO:0004129
transmembrane receptor protein tyrosine kinase activity	Gene Ontology	GO:0004714	2	71	0.346049	0.48653	ddr2l|flt3	http://amigo.geneontology.org/amigo/term/GO:0004714
heart contraction	Gene Ontology	GO:0060047	2	71	0.346049	0.48653	sgcd|sgcz	http://amigo.geneontology.org/amigo/term/GO:0060047
regulation of alternative mRNA splicing, via spliceosome	Gene Ontology	GO:0000381	2	72	0.352124	0.492405	celf4|si:dkey-205h23.2	http://amigo.geneontology.org/amigo/term/GO:0000381
ion transmembrane transport	Gene Ontology	GO:0034220	2	72	0.352124	0.492405	si:ch211-256e16.4|trpm3	http://amigo.geneontology.org/amigo/term/GO:0034220
metabolic process	Gene Ontology	GO:0008152	2	72	0.352124	0.492405	lctlb|si:dkey-72l14.3	http://amigo.geneontology.org/amigo/term/GO:0008152
MAP kinase activity	Gene Ontology	GO:0004707	1	25	0.355367	0.493619	zgc:171775	http://amigo.geneontology.org/amigo/term/GO:0004707
proton-transporting ATPase activity, rotational mechanism	Gene Ontology	GO:0046961	1	25	0.355367	0.493619	atp6v0d1	http://amigo.geneontology.org/amigo/term/GO:0046961
exonuclease activity	Gene Ontology	GO:0004527	1	25	0.355367	0.493619	exo1	http://amigo.geneontology.org/amigo/term/GO:0004527
histone deacetylase binding	Gene Ontology	GO:0042826	1	25	0.355367	0.493619	mta3	http://amigo.geneontology.org/amigo/term/GO:0042826
positive regulation of kinase activity	Gene Ontology	GO:0033674	2	73	0.358179	0.495536	ddr2l|flt3	http://amigo.geneontology.org/amigo/term/GO:0033674
positive regulation of cytosolic calcium ion concentration	Gene Ontology	GO:0007204	2	73	0.358179	0.495536	cxcr4b|cxcr3.1	http://amigo.geneontology.org/amigo/term/GO:0007204
glutathione transferase activity	Gene Ontology	GO:0004364	1	26	0.366167	0.505242	gsta.1	http://amigo.geneontology.org/amigo/term/GO:0004364
sphingolipid biosynthetic process	Gene Ontology	GO:0030148	1	26	0.366167	0.505242	elovl6l	http://amigo.geneontology.org/amigo/term/GO:0030148
lipid metabolic process	Gene Ontology	GO:0006629	5	233	0.367965	0.50705	elovl6l|sult1st2|sult1st3|vdra|vdrb	http://amigo.geneontology.org/amigo/term/GO:0006629
axonogenesis	Gene Ontology	GO:0007409	2	75	0.370225	0.509488	olfm1a|map1b	http://amigo.geneontology.org/amigo/term/GO:0007409
transmembrane transport	Gene Ontology	GO:0055085	11	565	0.371424	0.510462	kcnh2a|si:ch211-59d13.2|svopa|kcng3|slc24a2|slc12a5b|slc18a2|slc43a3b|slc2a1b|slc2a1a|trpm3	http://amigo.geneontology.org/amigo/term/GO:0055085
DNA-binding transcription factor activity, RNA polymerase II-specific	Gene Ontology	GO:0000981	11	566	0.373541	0.512693	msx3|foxq1a|si:ch73-40a17.4|foxq1b|npas3|foxd3|si:ch73-144d13.5|si:ch211-161m3.6|relb|si:dkey-66i24.8|si:dkey-66i24.9	http://amigo.geneontology.org/amigo/term/GO:0000981
repressing transcription factor binding	Gene Ontology	GO:0070491	1	27	0.376786	0.513754	esr1	http://amigo.geneontology.org/amigo/term/GO:0070491
brain morphogenesis	Gene Ontology	GO:0048854	1	27	0.376786	0.513754	lgi1b	http://amigo.geneontology.org/amigo/term/GO:0048854
response to lipopolysaccharide	Gene Ontology	GO:0032496	1	27	0.376786	0.513754	cxcr4b	http://amigo.geneontology.org/amigo/term/GO:0032496
rhythmic process	Gene Ontology	GO:0048511	1	27	0.376786	0.513754	siah2l	http://amigo.geneontology.org/amigo/term/GO:0048511
heart development	Gene Ontology	GO:0007507	5	236	0.377896	0.514592	shox2|eef1a1a|rap1b|rap1aa|atoh8	http://amigo.geneontology.org/amigo/term/GO:0007507
potassium ion transport	Gene Ontology	GO:0006813	3	129	0.380428	0.516868	kcnj12b|kcnh2a|kcng3	http://amigo.geneontology.org/amigo/term/GO:0006813
RNA polymerase II transcription regulatory region sequence-specific DNA binding	Gene Ontology	GO:0000977	8	402	0.380562	0.516868	msx3|si:ch73-40a17.4|tbx22|si:ch73-144d13.5|si:ch211-161m3.6|relb|si:dkey-66i24.8|si:dkey-66i24.9	http://amigo.geneontology.org/amigo/term/GO:0000977
fin regeneration	Gene Ontology	GO:0031101	2	77	0.38218	0.517038	krt17|cxcr4b	http://amigo.geneontology.org/amigo/term/GO:0031101
regulation of cell shape	Gene Ontology	GO:0008360	2	77	0.38218	0.517038	anxa1c|anxa1b	http://amigo.geneontology.org/amigo/term/GO:0008360
calcium channel activity	Gene Ontology	GO:0005262	2	77	0.38218	0.517038	slc24a2|pkd1b	http://amigo.geneontology.org/amigo/term/GO:0005262
peripheral nervous system development	Gene Ontology	GO:0007422	1	28	0.387227	0.520477	foxd3	http://amigo.geneontology.org/amigo/term/GO:0007422
swimming behavior	Gene Ontology	GO:0036269	1	28	0.387227	0.520477	slc18a2	http://amigo.geneontology.org/amigo/term/GO:0036269
cellular iron ion homeostasis	Gene Ontology	GO:0006879	1	28	0.387227	0.520477	atp6v0d1	http://amigo.geneontology.org/amigo/term/GO:0006879
peptidyl-L-cysteine S-palmitoylation	Gene Ontology	GO:0018230	1	28	0.387227	0.520477	zdhhc14	http://amigo.geneontology.org/amigo/term/GO:0018230
insulin receptor signaling pathway	Gene Ontology	GO:0008286	1	28	0.387227	0.520477	pik3r1	http://amigo.geneontology.org/amigo/term/GO:0008286
ubiquitin-protein transferase activity	Gene Ontology	GO:0004842	4	185	0.389793	0.523249	ftr97|siah1|si:ch211-281g13.5|ftr79	http://amigo.geneontology.org/amigo/term/GO:0004842
intracellular protein transport	Gene Ontology	GO:0006886	6	297	0.396813	0.528128	sec23a|sec23b|timm23a|napga|napgb|sec31a	http://amigo.geneontology.org/amigo/term/GO:0006886
delayed rectifier potassium channel activity	Gene Ontology	GO:0005251	1	29	0.397494	0.528128	kcng3	http://amigo.geneontology.org/amigo/term/GO:0005251
proton transmembrane transporter activity	Gene Ontology	GO:0015078	1	29	0.397494	0.528128	atp6v0d1	http://amigo.geneontology.org/amigo/term/GO:0015078
RNA polymerase II activating transcription factor binding	Gene Ontology	GO:0001102	1	29	0.397494	0.528128	tbx22	http://amigo.geneontology.org/amigo/term/GO:0001102
phospholipid metabolic process	Gene Ontology	GO:0006644	1	29	0.397494	0.528128	plpp2b	http://amigo.geneontology.org/amigo/term/GO:0006644
embryonic retina morphogenesis in camera-type eye	Gene Ontology	GO:0060059	1	29	0.397494	0.528128	meis1b	http://amigo.geneontology.org/amigo/term/GO:0060059
regulation of intracellular pH	Gene Ontology	GO:0051453	1	29	0.397494	0.528128	cxcr4b	http://amigo.geneontology.org/amigo/term/GO:0051453
potassium channel activity	Gene Ontology	GO:0005267	2	80	0.399927	0.530683	kcnh2a|kcng3	http://amigo.geneontology.org/amigo/term/GO:0005267
synaptic vesicle	Gene Ontology	GO:0008021	2	81	0.40579	0.533356	sept5a|sept5b	http://amigo.geneontology.org/amigo/term/GO:0008021
chromatin	Gene Ontology	GO:0000785	2	81	0.40579	0.533356	ftr97|ftr79	http://amigo.geneontology.org/amigo/term/GO:0000785
sialyltransferase activity	Gene Ontology	GO:0008373	1	30	0.407588	0.533356	st8sia6	http://amigo.geneontology.org/amigo/term/GO:0008373
regulation of heart contraction	Gene Ontology	GO:0008016	1	30	0.407588	0.533356	shox2	http://amigo.geneontology.org/amigo/term/GO:0008016
phosphatidylinositol 3-kinase complex	Gene Ontology	GO:0005942	1	30	0.407588	0.533356	pik3r1	http://amigo.geneontology.org/amigo/term/GO:0005942
damaged DNA binding	Gene Ontology	GO:0003684	1	30	0.407588	0.533356	neil1	http://amigo.geneontology.org/amigo/term/GO:0003684
inward rectifier potassium channel activity	Gene Ontology	GO:0005242	1	30	0.407588	0.533356	kcnj12b	http://amigo.geneontology.org/amigo/term/GO:0005242
histone deacetylation	Gene Ontology	GO:0016575	1	30	0.407588	0.533356	mta3	http://amigo.geneontology.org/amigo/term/GO:0016575
cell-cell adhesion via plasma-membrane adhesion molecules	Gene Ontology	GO:0098742	1	30	0.407588	0.533356	cdh28	http://amigo.geneontology.org/amigo/term/GO:0098742
cell differentiation	Gene Ontology	GO:0030154	9	471	0.412364	0.538926	vdra|vdrb|foxq1a|foxq1b|foxd3|si:ch211-194e15.5|pou4f3|flt3|atoh8	http://amigo.geneontology.org/amigo/term/GO:0030154
cellular response to estrogen stimulus	Gene Ontology	GO:0071391	1	31	0.417515	0.543606	esr1	http://amigo.geneontology.org/amigo/term/GO:0071391
neuron migration	Gene Ontology	GO:0001764	1	31	0.417515	0.543606	cxcr4b	http://amigo.geneontology.org/amigo/term/GO:0001764
basement membrane	Gene Ontology	GO:0005604	1	31	0.417515	0.543606	egflam	http://amigo.geneontology.org/amigo/term/GO:0005604
cell surface	Gene Ontology	GO:0009986	3	138	0.420863	0.54728	hsp90ab1|hsp90aa1.1|hsp90aa1.2	http://amigo.geneontology.org/amigo/term/GO:0009986
chromatin binding	Gene Ontology	GO:0003682	4	194	0.423619	0.550175	relb|smc1al|scml4|mta3	http://amigo.geneontology.org/amigo/term/GO:0003682
receptor complex	Gene Ontology	GO:0043235	3	139	0.425305	0.550891	lifrb|ddr2l|flt3	http://amigo.geneontology.org/amigo/term/GO:0043235
Wnt-protein binding	Gene Ontology	GO:0017147	1	32	0.427275	0.550891	apcdd1l	http://amigo.geneontology.org/amigo/term/GO:0017147
cellular protein modification process	Gene Ontology	GO:0006464	1	32	0.427275	0.550891	ttll10	http://amigo.geneontology.org/amigo/term/GO:0006464
cell population proliferation	Gene Ontology	GO:0008283	1	32	0.427275	0.550891	mob1a	http://amigo.geneontology.org/amigo/term/GO:0008283
somitogenesis	Gene Ontology	GO:0001756	2	85	0.428957	0.552275	mob1a|rap1b	http://amigo.geneontology.org/amigo/term/GO:0001756
nuclear pore	Gene Ontology	GO:0005643	1	33	0.436871	0.559002	nup205	http://amigo.geneontology.org/amigo/term/GO:0005643
peptide hormone binding	Gene Ontology	GO:0017046	1	33	0.436871	0.559002	ghrhra	http://amigo.geneontology.org/amigo/term/GO:0017046
kidney development	Gene Ontology	GO:0001822	1	33	0.436871	0.559002	pkd1b	http://amigo.geneontology.org/amigo/term/GO:0001822
endocytic recycling	Gene Ontology	GO:0032456	1	33	0.436871	0.559002	rab35b	http://amigo.geneontology.org/amigo/term/GO:0032456
actin filament bundle assembly	Gene Ontology	GO:0051017	1	33	0.436871	0.559002	actn1	http://amigo.geneontology.org/amigo/term/GO:0051017
lens development in camera-type eye	Gene Ontology	GO:0002088	2	87	0.440361	0.562082	cryba2b|cryba2a	http://amigo.geneontology.org/amigo/term/GO:0002088
cytokine binding	Gene Ontology	GO:0019955	1	34	0.446308	0.565505	lifrb	http://amigo.geneontology.org/amigo/term/GO:0019955
ossification	Gene Ontology	GO:0001503	1	34	0.446308	0.565505	vdra	http://amigo.geneontology.org/amigo/term/GO:0001503
chromosome, centromeric region	Gene Ontology	GO:0000775	1	34	0.446308	0.565505	ndc80	http://amigo.geneontology.org/amigo/term/GO:0000775
neuropeptide hormone activity	Gene Ontology	GO:0005184	1	34	0.446308	0.565505	cart1	http://amigo.geneontology.org/amigo/term/GO:0005184
DNA binding	Gene Ontology	GO:0003677	25	1415	0.454692	0.574334	cers3b|cers3a|exo1|foxd3|pou4f3|mbd1b|si:dkey-13n23.3|meis1b|meis1a|foxq1a|foxq1b|cremb|shox2|relb|si:dkeyp-106c3.2|vdra|vdrb|esr1|msx3|mta3|zgc:194285|tbx22|si:ch211-276i12.9|ftr97|atoh8	http://amigo.geneontology.org/amigo/term/GO:0003677
myofibril assembly	Gene Ontology	GO:0030239	1	35	0.455586	0.574334	hsp90aa1.1	http://amigo.geneontology.org/amigo/term/GO:0030239
endoplasmic reticulum unfolded protein response	Gene Ontology	GO:0030968	1	35	0.455586	0.574334	sec63	http://amigo.geneontology.org/amigo/term/GO:0030968
enteric nervous system development	Gene Ontology	GO:0048484	1	36	0.46471	0.581027	foxd3	http://amigo.geneontology.org/amigo/term/GO:0048484
inner ear development	Gene Ontology	GO:0048839	1	36	0.46471	0.581027	pou4f3	http://amigo.geneontology.org/amigo/term/GO:0048839
protein targeting to membrane	Gene Ontology	GO:0006612	1	36	0.46471	0.581027	zdhhc14	http://amigo.geneontology.org/amigo/term/GO:0006612
copper ion binding	Gene Ontology	GO:0005507	1	36	0.46471	0.581027	moxd1l	http://amigo.geneontology.org/amigo/term/GO:0005507
melanocyte differentiation	Gene Ontology	GO:0030318	1	36	0.46471	0.581027	foxd3	http://amigo.geneontology.org/amigo/term/GO:0030318
regulation of membrane potential	Gene Ontology	GO:0042391	2	92	0.468309	0.584147	si:ch211-256e16.4|kcnh2a	http://amigo.geneontology.org/amigo/term/GO:0042391
biological_process	Gene Ontology	GO:0008150	26	1483	0.468329	0.584147	mpp2a|ccdc61|cfh|jac9|jac6|krt92|zgc:112265|fam193a|cfhl2|si:dkeyp-87d8.8|jac8|kaznb|cfhl1|ponzr4|ponzr3|clec19a|fam204a|zgc:171572|jac10|itih3b|zgc:171426|zgc:172182|cdcp1a|cbln4|ankrd31|mob1bb	http://amigo.geneontology.org/amigo/term/GO:0008150
transcription by RNA polymerase II	Gene Ontology	GO:0006366	1	37	0.47368	0.587997	foxd3	http://amigo.geneontology.org/amigo/term/GO:0006366
peroxidase activity	Gene Ontology	GO:0004601	1	37	0.47368	0.587997	hbae1.3	http://amigo.geneontology.org/amigo/term/GO:0004601
RNA splicing	Gene Ontology	GO:0008380	2	94	0.479253	0.594205	smndc1|snrpe	http://amigo.geneontology.org/amigo/term/GO:0008380
protein transport	Gene Ontology	GO:0015031	5	268	0.482445	0.594684	napga|timm23a|sec31a|sec23a|sec23b	http://amigo.geneontology.org/amigo/term/GO:0015031
catalytic step 2 spliceosome	Gene Ontology	GO:0071013	1	38	0.482501	0.594684	ddx23	http://amigo.geneontology.org/amigo/term/GO:0071013
mitochondrial respiratory chain complex I	Gene Ontology	GO:0005747	1	38	0.482501	0.594684	wdr93	http://amigo.geneontology.org/amigo/term/GO:0005747
tubulin binding	Gene Ontology	GO:0015631	1	38	0.482501	0.594684	map1b	http://amigo.geneontology.org/amigo/term/GO:0015631
lymphangiogenesis	Gene Ontology	GO:0001946	1	38	0.482501	0.594684	pkd1b	http://amigo.geneontology.org/amigo/term/GO:0001946
regulation of cell population proliferation	Gene Ontology	GO:0042127	2	95	0.484673	0.596654	anxa1c|anxa1b	http://amigo.geneontology.org/amigo/term/GO:0042127
visual perception	Gene Ontology	GO:0007601	3	153	0.486065	0.597658	cryba2b|cryba2a|slc24a2	http://amigo.geneontology.org/amigo/term/GO:0007601
endosome membrane	Gene Ontology	GO:0010008	1	39	0.491174	0.599682	rab35b	http://amigo.geneontology.org/amigo/term/GO:0010008
cell fate specification	Gene Ontology	GO:0001708	1	39	0.491174	0.599682	tbx22	http://amigo.geneontology.org/amigo/term/GO:0001708
mitochondrial large ribosomal subunit	Gene Ontology	GO:0005762	1	39	0.491174	0.599682	mrpl22	http://amigo.geneontology.org/amigo/term/GO:0005762
tissue development	Gene Ontology	GO:0009888	1	39	0.491174	0.599682	egflam	http://amigo.geneontology.org/amigo/term/GO:0009888
potassium ion transmembrane transport	Gene Ontology	GO:0071805	2	97	0.495408	0.602727	kcnh2a|kcng3	http://amigo.geneontology.org/amigo/term/GO:0071805
exogenous drug catabolic process	Gene Ontology	GO:0042738	1	40	0.499702	0.605117	cyp2aa12	http://amigo.geneontology.org/amigo/term/GO:0042738
mRNA 3'-UTR binding	Gene Ontology	GO:0003730	1	40	0.499702	0.605117	rbms3	http://amigo.geneontology.org/amigo/term/GO:0003730
somite development	Gene Ontology	GO:0061053	1	40	0.499702	0.605117	dnm2a	http://amigo.geneontology.org/amigo/term/GO:0061053
organic acid metabolic process	Gene Ontology	GO:0006082	1	40	0.499702	0.605117	cyp2aa12	http://amigo.geneontology.org/amigo/term/GO:0006082
ubiquitin protein ligase activity	Gene Ontology	GO:0061630	5	274	0.50146	0.606539	zgc:77614|rnf126|siah2l|lnx2a|siah1	http://amigo.geneontology.org/amigo/term/GO:0061630
phosphatase activity	Gene Ontology	GO:0016791	3	158	0.507014	0.61235	ctdspla|plpp2b|ctdsplb	http://amigo.geneontology.org/amigo/term/GO:0016791
negative regulation of Wnt signaling pathway	Gene Ontology	GO:0030178	1	41	0.508087	0.612416	apcdd1l	http://amigo.geneontology.org/amigo/term/GO:0030178
calcium ion binding	Gene Ontology	GO:0005509	12	691	0.513321	0.618007	cdh28|actn1|cdh1|ltbp1|anxa1c|anxa1b|adgre5b.3|si:ch73-105b23.6|lrp1ab|zgc:136872|mcfd2|si:busm1-71b9.3	http://amigo.geneontology.org/amigo/term/GO:0005509
cellular response to DNA damage stimulus	Gene Ontology	GO:0006974	3	160	0.515268	0.618188	exo1|slx1b|zbtb7a	http://amigo.geneontology.org/amigo/term/GO:0006974
tRNA binding	Gene Ontology	GO:0000049	1	42	0.516332	0.618188	ctu1	http://amigo.geneontology.org/amigo/term/GO:0000049
regulation of autophagy	Gene Ontology	GO:0010506	1	42	0.516332	0.618188	soga1	http://amigo.geneontology.org/amigo/term/GO:0010506
central nervous system development	Gene Ontology	GO:0007417	2	101	0.516446	0.618188	mob1a|smc1al	http://amigo.geneontology.org/amigo/term/GO:0007417
transcription corepressor activity	Gene Ontology	GO:0003714	2	101	0.516446	0.618188	limd1a|mta3	http://amigo.geneontology.org/amigo/term/GO:0003714
kinase activity	Gene Ontology	GO:0016301	12	694	0.519268	0.620851	zgc:171775|camk2b1|camk2g1|camk2g2|ripk2|pimr88|mob1a|mob1ba|zgc:110540|camk2d1|flt3|camk2d2	http://amigo.geneontology.org/amigo/term/GO:0016301
phosphorylation	Gene Ontology	GO:0016310	12	696	0.523221	0.624859	zgc:171775|camk2b1|camk2g1|camk2g2|ripk2|pimr88|mob1a|mob1ba|zgc:110540|camk2d1|flt3|camk2d2	http://amigo.geneontology.org/amigo/term/GO:0016310
glucuronosyltransferase activity	Gene Ontology	GO:0015020	1	43	0.524439	0.625594	ugt5b2	http://amigo.geneontology.org/amigo/term/GO:0015020
nervous system development	Gene Ontology	GO:0007399	4	223	0.52843	0.629631	olfm1b|olfm1a|fgf14|atoh8	http://amigo.geneontology.org/amigo/term/GO:0007399
neural crest cell development	Gene Ontology	GO:0014032	1	44	0.532411	0.631478	foxd3	http://amigo.geneontology.org/amigo/term/GO:0014032
glial cell development	Gene Ontology	GO:0021782	1	44	0.532411	0.631478	apcdd1l	http://amigo.geneontology.org/amigo/term/GO:0021782
chloride transport	Gene Ontology	GO:0006821	1	44	0.532411	0.631478	clic2	http://amigo.geneontology.org/amigo/term/GO:0006821
catalytic activity	Gene Ontology	GO:0003824	8	466	0.539924	0.639315	exosc10|fahd2a|si:dkey-72l14.3|exo1|galns|moxd1l|got2b|si:dkey-61p9.11	http://amigo.geneontology.org/amigo/term/GO:0003824
magnesium ion binding	Gene Ontology	GO:0000287	2	106	0.541911	0.640552	ppa1b|ppa1a	http://amigo.geneontology.org/amigo/term/GO:0000287
exocrine pancreas development	Gene Ontology	GO:0031017	1	46	0.547956	0.646962	lnx2a	http://amigo.geneontology.org/amigo/term/GO:0031017
actin filament	Gene Ontology	GO:0005884	1	47	0.555534	0.652142	wasa	http://amigo.geneontology.org/amigo/term/GO:0005884
cation channel activity	Gene Ontology	GO:0005261	1	47	0.555534	0.652142	trpm3	http://amigo.geneontology.org/amigo/term/GO:0005261
epiboly involved in gastrulation with mouth forming second	Gene Ontology	GO:0055113	1	47	0.555534	0.652142	hs2st1a	http://amigo.geneontology.org/amigo/term/GO:0055113
Golgi apparatus	Gene Ontology	GO:0005794	9	533	0.556252	0.652142	zdhhc14|zgc:136963|zgc:165519|st8sia6|b3gat1a|fut9d|zgc:112433|fut9b|zgc:171572	http://amigo.geneontology.org/amigo/term/GO:0005794
regulation of apoptotic process	Gene Ontology	GO:0042981	2	109	0.556737	0.652142	ripk2|bcl2l13	http://amigo.geneontology.org/amigo/term/GO:0042981
oxidoreductase activity, acting on paired donors, with incorporation or reduction of molecular oxygen	Gene Ontology	GO:0016705	2	109	0.556737	0.652142	cyp2aa6|cyp2aa12	http://amigo.geneontology.org/amigo/term/GO:0016705
endocytosis	Gene Ontology	GO:0006897	2	109	0.556737	0.652142	dnm2a|dnm2b	http://amigo.geneontology.org/amigo/term/GO:0006897
biosynthetic process	Gene Ontology	GO:0009058	1	48	0.562985	0.65503	got2b	http://amigo.geneontology.org/amigo/term/GO:0009058
integrin binding	Gene Ontology	GO:0005178	1	48	0.562985	0.65503	thy1	http://amigo.geneontology.org/amigo/term/GO:0005178
ATPase-coupled transmembrane transporter activity	Gene Ontology	GO:0042626	1	48	0.562985	0.65503	atp6v1g1	http://amigo.geneontology.org/amigo/term/GO:0042626
peptide binding	Gene Ontology	GO:0042277	1	48	0.562985	0.65503	gnrhr2	http://amigo.geneontology.org/amigo/term/GO:0042277
sensory perception of sound	Gene Ontology	GO:0007605	1	48	0.562985	0.65503	pou4f3	http://amigo.geneontology.org/amigo/term/GO:0007605
fatty acid biosynthetic process	Gene Ontology	GO:0006633	1	48	0.562985	0.65503	elovl6l	http://amigo.geneontology.org/amigo/term/GO:0006633
double-strand break repair via homologous recombination	Gene Ontology	GO:0000724	1	49	0.570312	0.662812	slx1b	http://amigo.geneontology.org/amigo/term/GO:0000724
dorsal/ventral pattern formation	Gene Ontology	GO:0009953	2	112	0.57122	0.663126	ctnnb1|ctnnb2	http://amigo.geneontology.org/amigo/term/GO:0009953
negative regulation of transcription, DNA-templated	Gene Ontology	GO:0045892	3	175	0.574694	0.666415	scml4|cipcb|foxd3	http://amigo.geneontology.org/amigo/term/GO:0045892
proteasome-mediated ubiquitin-dependent protein catabolic process	Gene Ontology	GO:0043161	2	113	0.57597	0.66715	siah2l|siah1	http://amigo.geneontology.org/amigo/term/GO:0043161
blood vessel morphogenesis	Gene Ontology	GO:0048514	1	50	0.577515	0.668194	c1ql4l	http://amigo.geneontology.org/amigo/term/GO:0048514
cell junction	Gene Ontology	GO:0030054	4	239	0.582135	0.671158	grid1b|grid1a|rap1b|zgc:136892	http://amigo.geneontology.org/amigo/term/GO:0030054
bicellular tight junction assembly	Gene Ontology	GO:0070830	1	51	0.584599	0.671158	zgc:136892	http://amigo.geneontology.org/amigo/term/GO:0070830
cell-matrix adhesion	Gene Ontology	GO:0007160	1	51	0.584599	0.671158	zgc:112964	http://amigo.geneontology.org/amigo/term/GO:0007160
integrin-mediated signaling pathway	Gene Ontology	GO:0007229	1	51	0.584599	0.671158	adam8a	http://amigo.geneontology.org/amigo/term/GO:0007229
synaptic vesicle membrane	Gene Ontology	GO:0030672	1	51	0.584599	0.671158	slc18a2	http://amigo.geneontology.org/amigo/term/GO:0030672
ubiquitin-dependent ERAD pathway	Gene Ontology	GO:0030433	1	51	0.584599	0.671158	jkamp	http://amigo.geneontology.org/amigo/term/GO:0030433
protein tyrosine kinase activity	Gene Ontology	GO:0004713	2	115	0.585356	0.671286	ddr2l|flt3	http://amigo.geneontology.org/amigo/term/GO:0004713
positive regulation of transcription by RNA polymerase II	Gene Ontology	GO:0045944	9	549	0.591198	0.673203	meis1a|vdrb|tbx22|ctnnb2|ctnnb1|pou4f3|vdra|relb|meis1b	http://amigo.geneontology.org/amigo/term/GO:0045944
pyridoxal phosphate binding	Gene Ontology	GO:0030170	1	52	0.591564	0.673203	got2b	http://amigo.geneontology.org/amigo/term/GO:0030170
voltage-gated potassium channel complex	Gene Ontology	GO:0008076	1	52	0.591564	0.673203	kcng3	http://amigo.geneontology.org/amigo/term/GO:0008076
phosphatidylinositol phosphorylation	Gene Ontology	GO:0046854	1	52	0.591564	0.673203	pik3r1	http://amigo.geneontology.org/amigo/term/GO:0046854
kinetochore	Gene Ontology	GO:0000776	1	52	0.591564	0.673203	ndc80	http://amigo.geneontology.org/amigo/term/GO:0000776
locomotory behavior	Gene Ontology	GO:0007626	1	52	0.591564	0.673203	atp13a2	http://amigo.geneontology.org/amigo/term/GO:0007626
extracellular ligand-gated ion channel activity	Gene Ontology	GO:0005230	1	52	0.591564	0.673203	si:ch211-256e16.4	http://amigo.geneontology.org/amigo/term/GO:0005230
transcription regulator complex	Gene Ontology	GO:0005667	3	181	0.597156	0.678766	npas3|limd1a|cremb	http://amigo.geneontology.org/amigo/term/GO:0005667
vesicle-mediated transport	Gene Ontology	GO:0016192	4	244	0.59818	0.678766	napga|sec31a|sec23a|sec23b	http://amigo.geneontology.org/amigo/term/GO:0016192
endoplasmic reticulum membrane	Gene Ontology	GO:0005789	5	308	0.60321	0.683232	lmf2b|sec31a|sec23a|sec23b|moxd1l	http://amigo.geneontology.org/amigo/term/GO:0005789
transmembrane receptor protein tyrosine kinase signaling pathway	Gene Ontology	GO:0007169	2	119	0.603664	0.683232	ddr2l|flt3	http://amigo.geneontology.org/amigo/term/GO:0007169
steroid hydroxylase activity	Gene Ontology	GO:0008395	1	54	0.605145	0.684163	cyp2aa12	http://amigo.geneontology.org/amigo/term/GO:0008395
DNA-binding transcription factor activity	Gene Ontology	GO:0003700	11	680	0.609174	0.687906	tbx22|vdra|vdrb|esr1|foxq1a|foxq1b|foxd3|pou4f3|cremb|relb|atoh8	http://amigo.geneontology.org/amigo/term/GO:0003700
BMP signaling pathway	Gene Ontology	GO:0030509	1	55	0.611766	0.687906	bmp15	http://amigo.geneontology.org/amigo/term/GO:0030509
intracellular anatomical structure	Gene Ontology	GO:0005622	1	55	0.611766	0.687906	parp8	http://amigo.geneontology.org/amigo/term/GO:0005622
kinesin complex	Gene Ontology	GO:0005871	1	55	0.611766	0.687906	kif20ba	http://amigo.geneontology.org/amigo/term/GO:0005871
chloride channel activity	Gene Ontology	GO:0005254	1	55	0.611766	0.687906	clic2	http://amigo.geneontology.org/amigo/term/GO:0005254
DNA repair	Gene Ontology	GO:0006281	3	186	0.615273	0.690354	exo1|slx1b|smc1al	http://amigo.geneontology.org/amigo/term/GO:0006281
cell projection organization	Gene Ontology	GO:0030030	1	57	0.624678	0.699397	atp6v0d1	http://amigo.geneontology.org/amigo/term/GO:0030030
regulation of actin cytoskeleton organization	Gene Ontology	GO:0032956	1	57	0.624678	0.699397	dnm2b	http://amigo.geneontology.org/amigo/term/GO:0032956
nucleoplasm	Gene Ontology	GO:0005654	4	253	0.626114	0.700251	relb|mta3|ftr79|ftr97	http://amigo.geneontology.org/amigo/term/GO:0005654
cytokine activity	Gene Ontology	GO:0005125	2	125	0.629968	0.703411	bmp10|bmp15	http://amigo.geneontology.org/amigo/term/GO:0005125
nervous system process	Gene Ontology	GO:0050877	1	58	0.630972	0.703411	si:ch211-256e16.4	http://amigo.geneontology.org/amigo/term/GO:0050877
G protein-coupled peptide receptor activity	Gene Ontology	GO:0008528	1	58	0.630972	0.703411	ghrhra	http://amigo.geneontology.org/amigo/term/GO:0008528
phosphoprotein phosphatase activity	Gene Ontology	GO:0004721	2	128	0.642602	0.713268	ctdspla|ctdsplb	http://amigo.geneontology.org/amigo/term/GO:0004721
Z disc	Gene Ontology	GO:0030018	1	60	0.643245	0.713268	hsp90aa1.1	http://amigo.geneontology.org/amigo/term/GO:0030018
nucleotidyltransferase activity	Gene Ontology	GO:0016779	1	60	0.643245	0.713268	ctu1	http://amigo.geneontology.org/amigo/term/GO:0016779
Wnt signaling pathway	Gene Ontology	GO:0016055	2	129	0.646737	0.716375	ctnnb1|zranb1b	http://amigo.geneontology.org/amigo/term/GO:0016055
peroxisome	Gene Ontology	GO:0005777	1	61	0.649228	0.717605	pex13	http://amigo.geneontology.org/amigo/term/GO:0005777
focal adhesion	Gene Ontology	GO:0005925	1	61	0.649228	0.717605	lasp1	http://amigo.geneontology.org/amigo/term/GO:0005925
transferase activity, transferring acyl groups	Gene Ontology	GO:0016746	2	130	0.650834	0.718615	zdhhc14|zdhhc8a	http://amigo.geneontology.org/amigo/term/GO:0016746
nucleus	Gene Ontology	GO:0005634	66	4033	0.652779	0.719997	zranb1b|slx1b|cers3b|cers3a|exo1|foxd3|ddx19|yeats2|msx3|pou4f3|isg15|rbms3|si:ch211-161m3.6|hsp90aa1.2|mllt1b|si:dkey-66i24.8|scml4|vdra|mtus2a|mxe|zbtb7a|smc1al|meis1a|foxq1a|zgc:171775|foxq1b|npas3|fignl1|ctnnb1|ctnnb2|neil1|relb|mxa|ndc80|cipcb|atoh8|cremb|clic2|siah1|raver2|esr1|kif20ba|mta3|si:cabz01021433.2|hsp90ab1|si:ch73-144d13.5|si:dkey-205h23.2|limd1a|si:dkey-66i24.9|si:ch211-212k18.4…	http://amigo.geneontology.org/amigo/term/GO:0005634
RNA processing	Gene Ontology	GO:0006396	1	62	0.655112	0.720276	exosc10	http://amigo.geneontology.org/amigo/term/GO:0006396
tRNA processing	Gene Ontology	GO:0008033	1	62	0.655112	0.720276	ctu1	http://amigo.geneontology.org/amigo/term/GO:0008033
lipid binding	Gene Ontology	GO:0008289	2	132	0.658914	0.723691	si:ch73-122k23.1|esr1	http://amigo.geneontology.org/amigo/term/GO:0008289
early endosome	Gene Ontology	GO:0005769	1	63	0.660896	0.724337	atp6v0d1	http://amigo.geneontology.org/amigo/term/GO:0005769
innate immune response	Gene Ontology	GO:0045087	2	133	0.662898	0.725765	relb|ripk2	http://amigo.geneontology.org/amigo/term/GO:0045087
immune system process	Gene Ontology	GO:0002376	1	64	0.666584	0.729032	ripk2	http://amigo.geneontology.org/amigo/term/GO:0002376
protein ubiquitination	Gene Ontology	GO:0016567	5	334	0.672446	0.73467	zgc:77614|si:busm1-163l24.3|siah2l|isg15|siah1	http://amigo.geneontology.org/amigo/term/GO:0016567
protein homooligomerization	Gene Ontology	GO:0051260	1	67	0.683082	0.743943	kcng3	http://amigo.geneontology.org/amigo/term/GO:0051260
cell cortex	Gene Ontology	GO:0005938	1	68	0.688398	0.747383	ctnnb1	http://amigo.geneontology.org/amigo/term/GO:0005938
cell migration involved in gastrulation	Gene Ontology	GO:0042074	1	68	0.688398	0.747383	cyt1	http://amigo.geneontology.org/amigo/term/GO:0042074
regulation of translation	Gene Ontology	GO:0006417	1	68	0.688398	0.747383	si:ch211-212k18.4	http://amigo.geneontology.org/amigo/term/GO:0006417
pronephros development	Gene Ontology	GO:0048793	1	69	0.693625	0.749144	camk2g1	http://amigo.geneontology.org/amigo/term/GO:0048793
Notch signaling pathway	Gene Ontology	GO:0007219	1	69	0.693625	0.749144	si:busm1-163l24.3	http://amigo.geneontology.org/amigo/term/GO:0007219
regulation of cell migration	Gene Ontology	GO:0030334	1	69	0.693625	0.749144	thy1	http://amigo.geneontology.org/amigo/term/GO:0030334
positive regulation of apoptotic process	Gene Ontology	GO:0043065	1	69	0.693625	0.749144	ripk2	http://amigo.geneontology.org/amigo/term/GO:0043065
oxidoreductase activity	Gene Ontology	GO:0016491	8	537	0.694411	0.749214	bbox1|dhrs11b|cyp2aa12|ptgr1|cyp2aa6|me1|me3|moxd1l	http://amigo.geneontology.org/amigo/term/GO:0016491
microtubule motor activity	Gene Ontology	GO:0003777	1	70	0.698765	0.75313	kif20ba	http://amigo.geneontology.org/amigo/term/GO:0003777
vasculature development	Gene Ontology	GO:0001944	1	71	0.703819	0.756223	meis1b	http://amigo.geneontology.org/amigo/term/GO:0001944
transcription, DNA-templated	Gene Ontology	GO:0006351	1	71	0.703819	0.756223	vdra	http://amigo.geneontology.org/amigo/term/GO:0006351
metal ion binding	Gene Ontology	GO:0046872	43	2709	0.705308	0.75704	atp13a2|lnx2a|nrxn3a|exo1|lasp1|prickle3|me1|wu:fc30c06|me3|si:ch211-161m3.6|si:dkey-13n23.3|mllt1b|nt5dc3|nrxn3b|zbtb7a|si:ch211-212k18.4|hbae1.3|b3gat1a|lmo4a|moxd1l|si:dkeyp-106c3.2|pan3|zranb1b|siah1|vdrb|esr1|si:dkey-90l8.3|si:dkey-256k13.2|cyp2aa12|si:ch73-144d13.5|ftr79|rnf126|si:dkey-66i24.8|si:dkey-66i24.9|mex3b|siah2l|sec23a|sec23b|cyp2aa6|si:rp71-79p20.2|vdra|usp12a|ftr97	http://amigo.geneontology.org/amigo/term/GO:0046872
protein deubiquitination	Gene Ontology	GO:0016579	1	72	0.708788	0.75999	usp12a	http://amigo.geneontology.org/amigo/term/GO:0016579
GTPase activator activity	Gene Ontology	GO:0005096	3	216	0.712142	0.762083	tagapa|sec23a|sec23b	http://amigo.geneontology.org/amigo/term/GO:0005096
identical protein binding	Gene Ontology	GO:0042802	1	73	0.713674	0.762083	aep1	http://amigo.geneontology.org/amigo/term/GO:0042802
fatty acid metabolic process	Gene Ontology	GO:0006631	1	73	0.713674	0.762083	elovl6l	http://amigo.geneontology.org/amigo/term/GO:0006631
canonical Wnt signaling pathway	Gene Ontology	GO:0060070	1	75	0.723201	0.771464	ctnnb2	http://amigo.geneontology.org/amigo/term/GO:0060070
serine-type endopeptidase inhibitor activity	Gene Ontology	GO:0004867	1	76	0.727845	0.774827	spint1b	http://amigo.geneontology.org/amigo/term/GO:0004867
bicellular tight junction	Gene Ontology	GO:0005923	1	76	0.727845	0.774827	zgc:136892	http://amigo.geneontology.org/amigo/term/GO:0005923
ubiquitin-dependent protein catabolic process	Gene Ontology	GO:0006511	3	223	0.731828	0.778094	usp12a|siah2l|siah1	http://amigo.geneontology.org/amigo/term/GO:0006511
blood vessel development	Gene Ontology	GO:0001568	1	77	0.732412	0.778094	hsp90ab1	http://amigo.geneontology.org/amigo/term/GO:0001568
adenylate cyclase-modulating G protein-coupled receptor signaling pathway	Gene Ontology	GO:0007188	1	78	0.736902	0.782065	ghrhra	http://amigo.geneontology.org/amigo/term/GO:0007188
lysosome	Gene Ontology	GO:0005764	2	154	0.738147	0.782586	si:dkey-228a15.1|zgc:103438	http://amigo.geneontology.org/amigo/term/GO:0005764
cell migration	Gene Ontology	GO:0016477	2	155	0.741345	0.783578	cxcr4b|zranb1b	http://amigo.geneontology.org/amigo/term/GO:0016477
cell cycle	Gene Ontology	GO:0007049	2	156	0.74451	0.786124	siah2l|ndc80	http://amigo.geneontology.org/amigo/term/GO:0007049
lipid transport	Gene Ontology	GO:0006869	1	80	0.745658	0.786537	si:ch73-122k23.1	http://amigo.geneontology.org/amigo/term/GO:0006869
lysosomal membrane	Gene Ontology	GO:0005765	1	81	0.749926	0.790237	atp6v0d1	http://amigo.geneontology.org/amigo/term/GO:0005765
integral component of endoplasmic reticulum membrane	Gene Ontology	GO:0030176	1	83	0.75825	0.79739	elovl6l	http://amigo.geneontology.org/amigo/term/GO:0030176
chromosome	Gene Ontology	GO:0005694	2	161	0.75984	0.798254	ndc80|smc1al	http://amigo.geneontology.org/amigo/term/GO:0005694
positive regulation of transcription, DNA-templated	Gene Ontology	GO:0045893	2	163	0.765745	0.803646	ftr97|ftr79	http://amigo.geneontology.org/amigo/term/GO:0045893
extracellular matrix structural constituent	Gene Ontology	GO:0005201	1	86	0.770219	0.807525	col17a1b	http://amigo.geneontology.org/amigo/term/GO:0005201
molecular_function	Gene Ontology	GO:0003674	28	1866	0.778163	0.811758	ccdc61|cfh|jac9|jac6|zgc:171572|zgc:112265|zgc:171470|fam193a|cfhl2|olfm1b|olfm1a|jac8|cfhl1|lmf2b|fbxw2|ponzr4|ponzr3|kaznb|fam204a|zgc:92789|jac10|dab1b|rprmb|zgc:112964|zgc:172182|cdcp1a|cbln4|ankrd31	http://amigo.geneontology.org/amigo/term/GO:0003674
carbohydrate binding	Gene Ontology	GO:0030246	2	168	0.77996	0.812817	aep1|clec19a	http://amigo.geneontology.org/amigo/term/GO:0030246
mitochondrial inner membrane	Gene Ontology	GO:0005743	2	169	0.782711	0.814051	timm23a|uqcc3	http://amigo.geneontology.org/amigo/term/GO:0005743
calcium ion transmembrane transport	Gene Ontology	GO:0070588	1	90	0.785263	0.815888	slc24a2	http://amigo.geneontology.org/amigo/term/GO:0070588
regulation of transcription by RNA polymerase II	Gene Ontology	GO:0006357	10	726	0.789801	0.819784	foxq1a|si:ch73-40a17.4|foxq1b|npas3|foxd3|si:ch73-144d13.5|si:ch211-161m3.6|relb|si:dkey-66i24.8|si:dkey-66i24.9	http://amigo.geneontology.org/amigo/term/GO:0006357
centrosome	Gene Ontology	GO:0005813	2	180	0.811028	0.840976	atp6v0d1|ccdc61	http://amigo.geneontology.org/amigo/term/GO:0005813
transcription factor binding	Gene Ontology	GO:0008134	1	102	0.824748	0.85265	vdra	http://amigo.geneontology.org/amigo/term/GO:0008134
multicellular organism development	Gene Ontology	GO:0007275	8	619	0.826058	0.853156	siah2l|siah1|timm23a|ddr2l|shox2|msx3|flt3|atoh8	http://amigo.geneontology.org/amigo/term/GO:0007275
protein dimerization activity	Gene Ontology	GO:0046983	2	187	0.82729	0.853579	hsp90ab1|atoh8	http://amigo.geneontology.org/amigo/term/GO:0046983
histone binding	Gene Ontology	GO:0042393	1	104	0.830585	0.856128	scml4	http://amigo.geneontology.org/amigo/term/GO:0042393
determination of left/right symmetry	Gene Ontology	GO:0007368	1	108	0.841683	0.866708	sgcd	http://amigo.geneontology.org/amigo/term/GO:0007368
nucleolus	Gene Ontology	GO:0005730	2	196	0.846345	0.870646	exosc10|upf3b	http://amigo.geneontology.org/amigo/term/GO:0005730
metalloendopeptidase activity	Gene Ontology	GO:0004222	1	120	0.870808	0.892278	adam8a	http://amigo.geneontology.org/amigo/term/GO:0004222
metallopeptidase activity	Gene Ontology	GO:0008237	1	122	0.875113	0.895806	adam8a	http://amigo.geneontology.org/amigo/term/GO:0008237
cell division	Gene Ontology	GO:0051301	1	123	0.877212	0.89707	ndc80	http://amigo.geneontology.org/amigo/term/GO:0051301
extracellular matrix organization	Gene Ontology	GO:0030198	1	124	0.879275	0.898296	col17a1b	http://amigo.geneontology.org/amigo/term/GO:0030198
actin filament binding	Gene Ontology	GO:0051015	2	217	0.883588	0.90093	lasp1|actn1	http://amigo.geneontology.org/amigo/term/GO:0051015
Golgi membrane	Gene Ontology	GO:0000139	2	217	0.883588	0.90093	b3gat1b|b3gat1a	http://amigo.geneontology.org/amigo/term/GO:0000139
actin binding	Gene Ontology	GO:0003779	3	300	0.884528	0.901005	wasa|map1b|actn1	http://amigo.geneontology.org/amigo/term/GO:0003779
oxidation-reduction process	Gene Ontology	GO:0055114	7	614	0.897124	0.912047	bbox1|cyp2aa12|ptgr1|cyp2aa6|me1|me3|moxd1l	http://amigo.geneontology.org/amigo/term/GO:0055114
actin filament organization	Gene Ontology	GO:0007015	1	140	0.907954	0.922155	wasa	http://amigo.geneontology.org/amigo/term/GO:0007015
apoptotic process	Gene Ontology	GO:0006915	1	144	0.913991	0.927379	bcl2l13	http://amigo.geneontology.org/amigo/term/GO:0006915
regulation of gene expression	Gene Ontology	GO:0010468	1	145	0.915437	0.92794	zgc:171775	http://amigo.geneontology.org/amigo/term/GO:0010468
methyltransferase activity	Gene Ontology	GO:0008168	1	147	0.918257	0.929892	zgc:109986	http://amigo.geneontology.org/amigo/term/GO:0008168
intracellular membrane-bounded organelle	Gene Ontology	GO:0043231	2	246	0.921416	0.932182	cyp2aa12|ugt5b2	http://amigo.geneontology.org/amigo/term/GO:0043231
actin cytoskeleton organization	Gene Ontology	GO:0030036	1	152	0.924903	0.9348	si:ch211-195o20.7	http://amigo.geneontology.org/amigo/term/GO:0030036
guanyl-nucleotide exchange factor activity	Gene Ontology	GO:0005085	1	157	0.93101	0.939994	eef1da	http://amigo.geneontology.org/amigo/term/GO:0005085
mitochondrion	Gene Ontology	GO:0005739	8	735	0.931851	0.939994	bcl2l13|bbox1|timm23a|got2b|me1|me3|uqcc3|zgc:110540	http://amigo.geneontology.org/amigo/term/GO:0005739
RNA polymerase II cis-regulatory region sequence-specific DNA binding	Gene Ontology	GO:0000978	3	349	0.935621	0.942881	si:cabz01021433.2|vdrb|vdra	http://amigo.geneontology.org/amigo/term/GO:0000978
extracellular matrix	Gene Ontology	GO:0031012	1	193	0.962555	0.966275	col17a1b	http://amigo.geneontology.org/amigo/term/GO:0031012
cell projection	Gene Ontology	GO:0042995	1	204	0.968938	0.971743	map1b	http://amigo.geneontology.org/amigo/term/GO:0042995
cilium assembly	Gene Ontology	GO:0060271	1	209	0.971468	0.973341	atp6v0d1	http://amigo.geneontology.org/amigo/term/GO:0060271
intracellular signal transduction	Gene Ontology	GO:0035556	3	502	0.991148	0.991148	sh3bp5la|zgc:171775|zmp:0000001020	http://amigo.geneontology.org/amigo/term/GO:0035556

## Sheet: S2
S2 The QuIBL analysis results
Triplet: QuIBL examines each 3-species grouping in our data separately;
Outgroup: The outgroup dictates the tree topology, as in three-taxon trees there is one outgroup and two ingroups;
C1, C2: The time (in coalescent units) since two sister species became isolated from the third species for a triplet topology under the ILS-only and the ILS+introgression distribution model, respectively;
mixprop2: Under the two-ditribution model, the proportion of loci that have a history of introgression;
mixprop1: Under the two-ditribution model, the proportion of loci that have a history of ILS;
lambda2Dist: The population size parameter (theta/2) under the two-ditribution model;
lambda1Dist: The population size parameter (theta/2) under the ILS only model;
BIC2Dist: The Bayesian Information Criteria for the fit of the data to the two-ditribution model;
BIC1Dist: The Bayesian Information Criteria for the fit of the data to the ILS only model;
Count: The number of loci that have this topology.
deltaBIC:The value of BIC2Dist minus the BIC1Dist;
isDiscordant: 0 represents consistency with the phylogenetic tree of species, while 1 represents inconsistency;
isSignificant:0 represents the ILS-only model supported over ILS+introgression model, the opposite is 1;
totalIntrogressionFranction: Proportion of trees arising via introgression
Triplet	Outgroup	C1	C2	Mixprop1	Mixprop2	Lambda2Dist	Lambda1Dist	BIC2Dist	BIC1Dist	Count	DeltaBIC	True_outgroup	IsDiscordant	IsSignificant	TotalIntrogressionFranction
F10_F61_T13	F10	0	1.23	0.37	0.63	0	0	-14819	-14702	1445	-116	B8	1	1	0.08
F10_F61_T13	F61	0	1.02	0.67	0.33	0	0	-9213	-9222	896	9	B8	1	0	0.03
F10_F61_T13	T13	0	1.95	0.23	0.77	0	0	-78150	-76139	8119	-2010	B8	0	1	0.59

## Sheet: S3a
S3a |GO and KEGG enrichment analysis of selection regions in the MSfy population.
##Databases: KEGG PATHWAY, Gene Ontology
##Statistical test method: hypergeometric test / Fisher's exact test
##FDR correction method: Benjamini and Hochberg
#Term	Database	ID	Input number	Background number	P-Value	Corrected P-Value	Input	Hyperlink
DNA replication	KEGG PATHWAY	dre03030	1	38	0.0086537	0.0232077	pola1	http://www.genome.jp/kegg-bin/show_pathway?dre03030/dre:317740%09red
#Term	Database	ID	Input number	Background number	P-Value	Corrected P-Value	Input	Hyperlink
chromatin binding	Gene Ontology	GO:0003682	2	194	0.000795806	0.0170293	sox2|pola1	http://amigo.geneontology.org/amigo/term/GO:0003682
epithalamus development	Gene Ontology	GO:0021538	1	5	0.00133554	0.0170293	sox2	http://amigo.geneontology.org/amigo/term/GO:0021538
pineal gland development	Gene Ontology	GO:0021982	1	6	0.00155798	0.0170293	sox2	http://amigo.geneontology.org/amigo/term/GO:0021982
mitotic DNA replication initiation	Gene Ontology	GO:1902975	1	6	0.00155798	0.0170293	pola1	http://amigo.geneontology.org/amigo/term/GO:1902975
sensory perception of chemical stimulus	Gene Ontology	GO:0007606	1	6	0.00155798	0.0170293	gnal	http://amigo.geneontology.org/amigo/term/GO:0007606
eye morphogenesis	Gene Ontology	GO:0048592	1	9	0.00222505	0.0170293	sox2	http://amigo.geneontology.org/amigo/term/GO:0048592
inner ear receptor cell development	Gene Ontology	GO:0060119	1	9	0.00222505	0.0170293	sox2	http://amigo.geneontology.org/amigo/term/GO:0060119
protein ubiquitination	Gene Ontology	GO:0016567	2	334	0.00230906	0.0170293	mkrn1|tmem129	http://amigo.geneontology.org/amigo/term/GO:0016567
transferase activity	Gene Ontology	GO:0016740	3	1553	0.00364585	0.019671	mkrn1|pola1|tmem129	http://amigo.geneontology.org/amigo/term/GO:0016740
regeneration	Gene Ontology	GO:0031099	1	18	0.00422396	0.019671	sox2	http://amigo.geneontology.org/amigo/term/GO:0031099
DNA-directed DNA polymerase activity	Gene Ontology	GO:0003887	1	20	0.0046677	0.019671	pola1	http://amigo.geneontology.org/amigo/term/GO:0003887
positive regulation of DNA-binding transcription factor activity	Gene Ontology	GO:0051091	1	20	0.0046677	0.019671	sox2	http://amigo.geneontology.org/amigo/term/GO:0051091
response to unfolded protein	Gene Ontology	GO:0006986	1	20	0.0046677	0.019671	tmem129	http://amigo.geneontology.org/amigo/term/GO:0006986
DNA replication origin binding	Gene Ontology	GO:0003688	1	20	0.0046677	0.019671	pola1	http://amigo.geneontology.org/amigo/term/GO:0003688
otic vesicle development	Gene Ontology	GO:0071599	1	23	0.00533298	0.0209764	sox2	http://amigo.geneontology.org/amigo/term/GO:0071599
guanyl nucleotide binding	Gene Ontology	GO:0019001	1	25	0.0057763	0.0213001	gnal	http://amigo.geneontology.org/amigo/term/GO:0019001
G-protein beta/gamma-subunit complex binding	Gene Ontology	GO:0031683	1	27	0.00621944	0.0215851	gnal	http://amigo.geneontology.org/amigo/term/GO:0031683
cell population proliferation	Gene Ontology	GO:0008283	1	32	0.00732656	0.0232077	sox2	http://amigo.geneontology.org/amigo/term/GO:0008283
forebrain development	Gene Ontology	GO:0030900	1	35	0.00799032	0.0232077	sox2	http://amigo.geneontology.org/amigo/term/GO:0030900
inner ear development	Gene Ontology	GO:0048839	1	36	0.00821149	0.0232077	sox2	http://amigo.geneontology.org/amigo/term/GO:0048839
4 iron, 4 sulfur cluster binding	Gene Ontology	GO:0051539	1	37	0.00843262	0.0232077	pola1	http://amigo.geneontology.org/amigo/term/GO:0051539
G protein-coupled receptor binding	Gene Ontology	GO:0001664	1	49	0.0110829	0.0282372	gnal	http://amigo.geneontology.org/amigo/term/GO:0001664
iron-sulfur cluster binding	Gene Ontology	GO:0051536	1	51	0.011524	0.0282372	pola1	http://amigo.geneontology.org/amigo/term/GO:0051536
heterotrimeric G-protein complex	Gene Ontology	GO:0005834	1	53	0.0119649	0.0282372	gnal	http://amigo.geneontology.org/amigo/term/GO:0005834
nucleotidyltransferase activity	Gene Ontology	GO:0016779	1	60	0.0135069	0.0289248	pola1	http://amigo.geneontology.org/amigo/term/GO:0016779
sodium ion transport	Gene Ontology	GO:0006814	1	61	0.013727	0.0289248	slc5a12	http://amigo.geneontology.org/amigo/term/GO:0006814
single-stranded DNA binding	Gene Ontology	GO:0003697	1	61	0.013727	0.0289248	pola1	http://amigo.geneontology.org/amigo/term/GO:0003697
anatomical structure morphogenesis	Gene Ontology	GO:0009653	1	67	0.0150468	0.0306125	sox2	http://amigo.geneontology.org/amigo/term/GO:0009653
symporter activity	Gene Ontology	GO:0015293	1	71	0.0159259	0.0312209	slc5a12	http://amigo.geneontology.org/amigo/term/GO:0015293
metal ion binding	Gene Ontology	GO:0046872	3	2709	0.0172219	0.0312209	mkrn1|pola1|tmem129	http://amigo.geneontology.org/amigo/term/GO:0046872
fin regeneration	Gene Ontology	GO:0031101	1	77	0.0172431	0.0312209	sox2	http://amigo.geneontology.org/amigo/term/GO:0031101
adenylate cyclase-modulating G protein-coupled receptor signaling pathway	Gene Ontology	GO:0007188	1	78	0.0174625	0.0312209	gnal	http://amigo.geneontology.org/amigo/term/GO:0007188
DNA replication	Gene Ontology	GO:0006260	1	88	0.0196542	0.0341059	pola1	http://amigo.geneontology.org/amigo/term/GO:0006260
signal transduction	Gene Ontology	GO:0007165	2	1299	0.0312931	0.0527512	gnal|il1rapl2	http://amigo.geneontology.org/amigo/term/GO:0007165
DNA binding	Gene Ontology	GO:0003677	2	1415	0.0366644	0.0600888	sox2|pola1	http://amigo.geneontology.org/amigo/term/GO:0003677
transcription regulator complex	Gene Ontology	GO:0005667	1	181	0.0398371	0.063524	sox2	http://amigo.geneontology.org/amigo/term/GO:0005667
nucleotide binding	Gene Ontology	GO:0000166	2	1548	0.043249	0.0671498	gnal|pola1	http://amigo.geneontology.org/amigo/term/GO:0000166
transmembrane transporter activity	Gene Ontology	GO:0022857	1	252	0.0550048	0.0832124	slc5a12	http://amigo.geneontology.org/amigo/term/GO:0022857
ubiquitin protein ligase activity	Gene Ontology	GO:0061630	1	274	0.0596628	0.0880026	tmem129	http://amigo.geneontology.org/amigo/term/GO:0061630
endoplasmic reticulum membrane	Gene Ontology	GO:0005789	1	308	0.0668228	0.0938701	tmem129	http://amigo.geneontology.org/amigo/term/GO:0005789
GTPase activity	Gene Ontology	GO:0003924	1	355	0.0766434	0.105162	gnal	http://amigo.geneontology.org/amigo/term/GO:0003924
cell differentiation	Gene Ontology	GO:0030154	1	471	0.100503	0.134766	sox2	http://amigo.geneontology.org/amigo/term/GO:0030154
GTP binding	Gene Ontology	GO:0005525	1	495	0.105373	0.138156	gnal	http://amigo.geneontology.org/amigo/term/GO:0005525
ion transport	Gene Ontology	GO:0006811	1	512	0.108809	0.139559	slc5a12	http://amigo.geneontology.org/amigo/term/GO:0006811
transmembrane transport	Gene Ontology	GO:0055085	1	565	0.119448	0.147067	slc5a12	http://amigo.geneontology.org/amigo/term/GO:0055085
DNA-binding transcription factor activity, RNA polymerase II-specific	Gene Ontology	GO:0000981	1	566	0.119648	0.147067	sox2	http://amigo.geneontology.org/amigo/term/GO:0000981
endoplasmic reticulum	Gene Ontology	GO:0005783	1	595	0.125422	0.150229	tmem129	http://amigo.geneontology.org/amigo/term/GO:0005783
integral component of membrane	Gene Ontology	GO:0016021	3	5893	0.127313	0.150229	slc5a12|tmem129|il1rapl2	http://amigo.geneontology.org/amigo/term/GO:0016021
multicellular organism development	Gene Ontology	GO:0007275	1	619	0.130176	0.150596	sox2	http://amigo.geneontology.org/amigo/term/GO:0007275
DNA-binding transcription factor activity	Gene Ontology	GO:0003700	1	680	0.14216	0.161297	sox2	http://amigo.geneontology.org/amigo/term/GO:0003700
sequence-specific DNA binding	Gene Ontology	GO:0043565	1	738	0.153423	0.170791	sox2	http://amigo.geneontology.org/amigo/term/GO:0043565
membrane	Gene Ontology	GO:0016020	3	6613	0.166501	0.181917	slc5a12|tmem129|il1rapl2	http://amigo.geneontology.org/amigo/term/GO:0016020
G protein-coupled receptor signaling pathway	Gene Ontology	GO:0007186	1	914	0.186827	0.200414	gnal	http://amigo.geneontology.org/amigo/term/GO:0007186
nucleus	Gene Ontology	GO:0005634	2	4033	0.223702	0.235323	sox2|pola1	http://amigo.geneontology.org/amigo/term/GO:0005634
regulation of transcription, DNA-templated	Gene Ontology	GO:0006355	1	1136	0.227346	0.235323	sox2	http://amigo.geneontology.org/amigo/term/GO:0006355
nucleic acid binding	Gene Ontology	GO:0003676	1	1252	0.24782	0.252093	pola1	http://amigo.geneontology.org/amigo/term/GO:0003676
cytoplasm	Gene Ontology	GO:0005737	1	3445	0.556434	0.556434	sox2	http://amigo.geneontology.org/amigo/term/GO:0005737

## Sheet: S3b
S3b |GO and KEGG enrichment analysis of selection regions in the MSpy population.
##Databases: KEGG PATHWAY, Gene Ontology
##Statistical test method: hypergeometric test / Fisher's exact test
##FDR correction method: Benjamini and Hochberg
#Term	Database	ID	Input number	Background number	P-Value	Corrected P-Value	Input	Hyperlink
Autophagy - other	KEGG PATHWAY	dre04136	2	32	0.00275706	0.0718675	atg10|ppp2cb	http://www.genome.jp/kegg-bin/show_pathway?dre04136/dre:406582%09red/dre:641330%09red
Tight junction	KEGG PATHWAY	dre04530	3	217	0.0140784	0.113906	prkag1|scrib|ppp2cb	http://www.genome.jp/kegg-bin/show_pathway?dre04530/dre:406582%09red/dre:368473%09red/dre:406440%09red
mRNA surveillance pathway	KEGG PATHWAY	dre03015	2	89	0.0185095	0.113906	ppp2cb|rbm8a	http://www.genome.jp/kegg-bin/show_pathway?dre03015/dre:406582%09red/dre:503767%09red
#Term	Database	ID	Input number	Background number	P-Value	Corrected P-Value	Input	Hyperlink
nucleus	Gene Ontology	GO:0005634	21	4033	0.000202038	0.0449202	ppm1g|wdr5|pola1|rbm8a|hspa5|prkag1|arid1b|rbm38|hspa8|zpr1|zfhx3|birc2|znf711|ctnna2|purg|smarcd2|pnrc2|znf503|glrx3|psmc5|ncor1	http://amigo.geneontology.org/amigo/term/GO:0005634
protein refolding	Gene Ontology	GO:0042026	2	12	0.000460638	0.0449202	hspa8|hspa5	http://amigo.geneontology.org/amigo/term/GO:0042026
cellular response to unfolded protein	Gene Ontology	GO:0034620	2	12	0.000460638	0.0449202	hspa8|hspa5	http://amigo.geneontology.org/amigo/term/GO:0034620
protein folding chaperone	Gene Ontology	GO:0044183	2	13	0.000530719	0.0449202	hspa8|hspa5	http://amigo.geneontology.org/amigo/term/GO:0044183
cytoplasm	Gene Ontology	GO:0005737	18	3445	0.000631568	0.0449202	cnr2|rbm8a|hspa5|prkag1|hspa8|zpr1|myrip|birc2|scrib|pcmtl|znf711|iqcg|cluha|pnrc2|glrx3|psmc5|ctnna2|asl	http://amigo.geneontology.org/amigo/term/GO:0005737
nuclear-transcribed mRNA catabolic process, nonsense-mediated decay	Gene Ontology	GO:0000184	2	19	0.00105206	0.0449202	rbm8a|pnrc2	http://amigo.geneontology.org/amigo/term/GO:0000184
ATPase activity	Gene Ontology	GO:0016887	4	191	0.00105492	0.0449202	hspa8|kif21a|hspa5|atp2a3	http://amigo.geneontology.org/amigo/term/GO:0016887
misfolded protein binding	Gene Ontology	GO:0051787	2	20	0.00115556	0.0449202	hspa8|hspa5	http://amigo.geneontology.org/amigo/term/GO:0051787
response to unfolded protein	Gene Ontology	GO:0006986	2	20	0.00115556	0.0449202	hspa8|hspa5	http://amigo.geneontology.org/amigo/term/GO:0006986
SWI/SNF complex	Gene Ontology	GO:0016514	2	21	0.00126374	0.0449202	arid1b|smarcd2	http://amigo.geneontology.org/amigo/term/GO:0016514
neutrophil differentiation	Gene Ontology	GO:0030223	2	21	0.00126374	0.0449202	smarcd2|ncor1	http://amigo.geneontology.org/amigo/term/GO:0030223
heat shock protein binding	Gene Ontology	GO:0031072	2	25	0.00174292	0.0567902	hspa8|hspa5	http://amigo.geneontology.org/amigo/term/GO:0031072
ATP-dependent chromatin remodeling	Gene Ontology	GO:0043044	2	27	0.00201009	0.06006	arid1b|smarcd2	http://amigo.geneontology.org/amigo/term/GO:0043044
chaperone cofactor-dependent protein refolding	Gene Ontology	GO:0051085	2	28	0.00215049	0.06006	hspa8|hspa5	http://amigo.geneontology.org/amigo/term/GO:0051085
protein binding	Gene Ontology	GO:0005515	4	306	0.00560103	0.113906	scrib|wdr5|znf503|myrip	http://amigo.geneontology.org/amigo/term/GO:0005515
hindbrain development	Gene Ontology	GO:0030902	2	50	0.00634619	0.113906	znf503|ncor1	http://amigo.geneontology.org/amigo/term/GO:0030902
positive regulation of transcription, DNA-templated	Gene Ontology	GO:0045893	3	163	0.00657017	0.113906	arid1b|znf711|zfhx3	http://amigo.geneontology.org/amigo/term/GO:0045893
iron-sulfur cluster binding	Gene Ontology	GO:0051536	2	51	0.00658537	0.113906	pola1|glrx3	http://amigo.geneontology.org/amigo/term/GO:0051536
skeletal muscle fiber development	Gene Ontology	GO:0048741	2	51	0.00658537	0.113906	scube3|dok7	http://amigo.geneontology.org/amigo/term/GO:0048741
nucleic acid binding	Gene Ontology	GO:0003676	8	1252	0.00796465	0.113906	kcmf1|pola1|rbm8a|si:dkey-250d21.1|znf711|zfhx3|znf503|rbm38	http://amigo.geneontology.org/amigo/term/GO:0003676
metal ion binding	Gene Ontology	GO:0046872	13	2709	0.00822291	0.113906	ppm1g|kcmf1|pola1|nme7|ypel1|myrip|si:dkey-250d21.1|birc2|zfhx3|glrx3|znf711|zfand1|znf503	http://amigo.geneontology.org/amigo/term/GO:0046872
RNA processing	Gene Ontology	GO:0006396	2	62	0.00947988	0.113906	nrde2|rbm8a	http://amigo.geneontology.org/amigo/term/GO:0006396
protein-L-isoaspartate (D-aspartate) O-methyltransferase activity	Gene Ontology	GO:0004719	1	5	0.0136381	0.113906	pcmtl	http://amigo.geneontology.org/amigo/term/GO:0004719
positive regulation of RNA polymerase II transcription preinitiation complex assembly	Gene Ontology	GO:0045899	1	5	0.0136381	0.113906	psmc5	http://amigo.geneontology.org/amigo/term/GO:0045899
sperm axoneme assembly	Gene Ontology	GO:0007288	1	5	0.0136381	0.113906	iqcg	http://amigo.geneontology.org/amigo/term/GO:0007288
positive regulation of protein tyrosine kinase activity	Gene Ontology	GO:0061098	1	5	0.0136381	0.113906	dok7	http://amigo.geneontology.org/amigo/term/GO:0061098
purine-rich negative regulatory element binding	Gene Ontology	GO:0032422	1	5	0.0136381	0.113906	purg	http://amigo.geneontology.org/amigo/term/GO:0032422
positive regulation of receptor-mediated endocytosis	Gene Ontology	GO:0048260	1	5	0.0136381	0.113906	hspa8	http://amigo.geneontology.org/amigo/term/GO:0048260
adenyl ribonucleotide binding	Gene Ontology	GO:0032559	1	5	0.0136381	0.113906	prkag1	http://amigo.geneontology.org/amigo/term/GO:0032559
transcription initiation from RNA polymerase III promoter	Gene Ontology	GO:0006384	1	5	0.0136381	0.113906	crcp	http://amigo.geneontology.org/amigo/term/GO:0006384
brahma complex	Gene Ontology	GO:0035060	1	5	0.0136381	0.113906	arid1b	http://amigo.geneontology.org/amigo/term/GO:0035060
unfolded protein binding	Gene Ontology	GO:0051082	2	80	0.0152098	0.113906	hspa8|hspa5	http://amigo.geneontology.org/amigo/term/GO:0051082
lysosomal membrane	Gene Ontology	GO:0005765	2	81	0.0155626	0.113906	cln5|lamtor2	http://amigo.geneontology.org/amigo/term/GO:0005765
Ragulator complex	Gene Ontology	GO:0071986	1	6	0.0158932	0.113906	lamtor2	http://amigo.geneontology.org/amigo/term/GO:0071986
liver morphogenesis	Gene Ontology	GO:0072576	1	6	0.0158932	0.113906	sfrp5	http://amigo.geneontology.org/amigo/term/GO:0072576
AMP-activated protein kinase activity	Gene Ontology	GO:0004679	1	6	0.0158932	0.113906	prkag1	http://amigo.geneontology.org/amigo/term/GO:0004679
nucleosome disassembly	Gene Ontology	GO:0006337	1	6	0.0158932	0.113906	smarcd2	http://amigo.geneontology.org/amigo/term/GO:0006337
mitotic DNA replication initiation	Gene Ontology	GO:1902975	1	6	0.0158932	0.113906	pola1	http://amigo.geneontology.org/amigo/term/GO:1902975
Sin3 complex	Gene Ontology	GO:0016580	1	6	0.0158932	0.113906	ncor1	http://amigo.geneontology.org/amigo/term/GO:0016580
protein lipidation	Gene Ontology	GO:0006497	1	6	0.0158932	0.113906	atg10	http://amigo.geneontology.org/amigo/term/GO:0006497
L-ornithine transmembrane transport	Gene Ontology	GO:1903352	1	6	0.0158932	0.113906	slc7a1	http://amigo.geneontology.org/amigo/term/GO:1903352
L-arginine import across plasma membrane	Gene Ontology	GO:0097638	1	6	0.0158932	0.113906	slc7a1	http://amigo.geneontology.org/amigo/term/GO:0097638
anterior lateral line development	Gene Ontology	GO:0048899	1	6	0.0158932	0.113906	abhd12	http://amigo.geneontology.org/amigo/term/GO:0048899
adherens junction	Gene Ontology	GO:0005912	2	84	0.0166418	0.113906	scrib|ctnna2	http://amigo.geneontology.org/amigo/term/GO:0005912
U2-type catalytic step 1 spliceosome	Gene Ontology	GO:0071006	1	7	0.0181432	0.113906	rbm8a	http://amigo.geneontology.org/amigo/term/GO:0071006
positive chemotaxis	Gene Ontology	GO:0050918	1	7	0.0181432	0.113906	scrib	http://amigo.geneontology.org/amigo/term/GO:0050918
SREBP signaling pathway	Gene Ontology	GO:0032933	1	7	0.0181432	0.113906	insig1	http://amigo.geneontology.org/amigo/term/GO:0032933
tRNA-splicing ligase complex	Gene Ontology	GO:0072669	1	7	0.0181432	0.113906	si:dkeyp-118h3.6	http://amigo.geneontology.org/amigo/term/GO:0072669
nucleotide-activated protein kinase complex	Gene Ontology	GO:0031588	1	7	0.0181432	0.113906	prkag1	http://amigo.geneontology.org/amigo/term/GO:0031588
synaptic signaling	Gene Ontology	GO:0099536	1	7	0.0181432	0.113906	kcmf1	http://amigo.geneontology.org/amigo/term/GO:0099536
positive regulation of blood coagulation	Gene Ontology	GO:0030194	1	7	0.0181432	0.113906	f2	http://amigo.geneontology.org/amigo/term/GO:0030194
motor neuron migration	Gene Ontology	GO:0097475	1	7	0.0181432	0.113906	scrib	http://amigo.geneontology.org/amigo/term/GO:0097475
Golgi to endosome transport	Gene Ontology	GO:0006895	1	7	0.0181432	0.113906	dopey1	http://amigo.geneontology.org/amigo/term/GO:0006895
neurotransmitter receptor transport, endosome to postsynaptic membrane	Gene Ontology	GO:0098887	1	7	0.0181432	0.113906	scrib	http://amigo.geneontology.org/amigo/term/GO:0098887
protein kinase binding	Gene Ontology	GO:0019901	2	93	0.0200643	0.113906	prkag1|dok7	http://amigo.geneontology.org/amigo/term/GO:0019901
sperm flagellum	Gene Ontology	GO:0036126	1	8	0.0203882	0.113906	iqcg	http://amigo.geneontology.org/amigo/term/GO:0036126
establishment of planar polarity	Gene Ontology	GO:0001736	1	8	0.0203882	0.113906	scrib	http://amigo.geneontology.org/amigo/term/GO:0001736
exon-exon junction complex	Gene Ontology	GO:0035145	1	8	0.0203882	0.113906	rbm8a	http://amigo.geneontology.org/amigo/term/GO:0035145
dendrite morphogenesis	Gene Ontology	GO:0048813	1	8	0.0203882	0.113906	ctnna2	http://amigo.geneontology.org/amigo/term/GO:0048813
L-lysine transmembrane transporter activity	Gene Ontology	GO:0015189	1	8	0.0203882	0.113906	slc7a1	http://amigo.geneontology.org/amigo/term/GO:0015189
L-ornithine transmembrane transporter activity	Gene Ontology	GO:0000064	1	8	0.0203882	0.113906	slc7a1	http://amigo.geneontology.org/amigo/term/GO:0000064
regulation of fibroblast growth factor receptor signaling pathway	Gene Ontology	GO:0040036	1	8	0.0203882	0.113906	hspa8	http://amigo.geneontology.org/amigo/term/GO:0040036
gene silencing by miRNA	Gene Ontology	GO:0035195	1	8	0.0203882	0.113906	disp2	http://amigo.geneontology.org/amigo/term/GO:0035195
receptor localization to synapse	Gene Ontology	GO:0097120	1	8	0.0203882	0.113906	scrib	http://amigo.geneontology.org/amigo/term/GO:0097120
nuclear hormone receptor binding	Gene Ontology	GO:0035257	1	9	0.0226281	0.113906	ncor1	http://amigo.geneontology.org/amigo/term/GO:0035257
hematopoietic stem cell homeostasis	Gene Ontology	GO:0061484	1	9	0.0226281	0.113906	crcp	http://amigo.geneontology.org/amigo/term/GO:0061484
regulation of Wnt signaling pathway	Gene Ontology	GO:0030111	1	9	0.0226281	0.113906	sfrp5	http://amigo.geneontology.org/amigo/term/GO:0030111
acylglycerol lipase activity	Gene Ontology	GO:0047372	1	9	0.0226281	0.113906	abhd12	http://amigo.geneontology.org/amigo/term/GO:0047372
cysteine-type endopeptidase inhibitor activity involved in apoptotic process	Gene Ontology	GO:0043027	1	9	0.0226281	0.113906	birc2	http://amigo.geneontology.org/amigo/term/GO:0043027
arginine transmembrane transporter activity	Gene Ontology	GO:0015181	1	9	0.0226281	0.113906	slc7a1	http://amigo.geneontology.org/amigo/term/GO:0015181
cell-cell adhesion	Gene Ontology	GO:0098609	2	100	0.0229117	0.113906	scrib|ctnna2	http://amigo.geneontology.org/amigo/term/GO:0098609
collagen-containing extracellular matrix	Gene Ontology	GO:0062023	2	103	0.0241802	0.113906	f2|angptl5	http://amigo.geneontology.org/amigo/term/GO:0062023
regulation of cell growth	Gene Ontology	GO:0001558	1	10	0.0248629	0.113906	lamtor2	http://amigo.geneontology.org/amigo/term/GO:0001558
UTP biosynthetic process	Gene Ontology	GO:0006228	1	10	0.0248629	0.113906	nme7	http://amigo.geneontology.org/amigo/term/GO:0006228
proteasome regulatory particle, base subcomplex	Gene Ontology	GO:0008540	1	10	0.0248629	0.113906	psmc5	http://amigo.geneontology.org/amigo/term/GO:0008540
embryonic camera-type eye morphogenesis	Gene Ontology	GO:0048596	1	10	0.0248629	0.113906	znf503	http://amigo.geneontology.org/amigo/term/GO:0048596
anterior/posterior axon guidance	Gene Ontology	GO:0033564	1	10	0.0248629	0.113906	scrib	http://amigo.geneontology.org/amigo/term/GO:0033564
nuclear-transcribed mRNA catabolic process	Gene Ontology	GO:0000956	1	10	0.0248629	0.113906	pnrc2	http://amigo.geneontology.org/amigo/term/GO:0000956
phospholipid catabolic process	Gene Ontology	GO:0009395	1	10	0.0248629	0.113906	abhd12	http://amigo.geneontology.org/amigo/term/GO:0009395
negative regulation of cysteine-type endopeptidase activity involved in apoptotic process	Gene Ontology	GO:0043154	1	10	0.0248629	0.113906	birc2	http://amigo.geneontology.org/amigo/term/GO:0043154
hematopoietic stem cell migration	Gene Ontology	GO:0035701	1	10	0.0248629	0.113906	cnr2	http://amigo.geneontology.org/amigo/term/GO:0035701
nucleotide binding	Gene Ontology	GO:0000166	8	1548	0.0253629	0.113906	crcp|nme7|hspa5|atp2a3|hspa8|pola1|kif21a|psmc5	http://amigo.geneontology.org/amigo/term/GO:0000166
commissural neuron axon guidance	Gene Ontology	GO:0071679	1	11	0.0270927	0.113906	scrib	http://amigo.geneontology.org/amigo/term/GO:0071679
protein kinase regulator activity	Gene Ontology	GO:0019887	1	11	0.0270927	0.113906	prkag1	http://amigo.geneontology.org/amigo/term/GO:0019887
platelet activation	Gene Ontology	GO:0030168	1	11	0.0270927	0.113906	f2	http://amigo.geneontology.org/amigo/term/GO:0030168
protein modification by small protein conjugation	Gene Ontology	GO:0032446	1	11	0.0270927	0.113906	atg10	http://amigo.geneontology.org/amigo/term/GO:0032446
regulation of catalytic activity	Gene Ontology	GO:0050790	1	11	0.0270927	0.113906	prkag1	http://amigo.geneontology.org/amigo/term/GO:0050790
feeding behavior	Gene Ontology	GO:0007631	1	11	0.0270927	0.113906	prlh	http://amigo.geneontology.org/amigo/term/GO:0007631
cellular metabolic process	Gene Ontology	GO:0044237	1	11	0.0270927	0.113906	crcp	http://amigo.geneontology.org/amigo/term/GO:0044237
CTP biosynthetic process	Gene Ontology	GO:0006241	1	11	0.0270927	0.113906	nme7	http://amigo.geneontology.org/amigo/term/GO:0006241
central nervous system morphogenesis	Gene Ontology	GO:0021551	1	12	0.0293175	0.114757	josd2	http://amigo.geneontology.org/amigo/term/GO:0021551
pseudouridine synthase activity	Gene Ontology	GO:0009982	1	12	0.0293175	0.114757	rpusd2	http://amigo.geneontology.org/amigo/term/GO:0009982
GTP biosynthetic process	Gene Ontology	GO:0006183	1	12	0.0293175	0.114757	nme7	http://amigo.geneontology.org/amigo/term/GO:0006183
RNA modification	Gene Ontology	GO:0009451	1	12	0.0293175	0.114757	rpusd2	http://amigo.geneontology.org/amigo/term/GO:0009451
TBP-class protein binding	Gene Ontology	GO:0017025	1	12	0.0293175	0.114757	psmc5	http://amigo.geneontology.org/amigo/term/GO:0017025
magnesium-dependent protein serine/threonine phosphatase activity	Gene Ontology	GO:0004724	1	12	0.0293175	0.114757	ppm1g	http://amigo.geneontology.org/amigo/term/GO:0004724
calcium transmembrane transporter activity, phosphorylative mechanism	Gene Ontology	GO:0005388	1	13	0.0315373	0.114757	atp2a3	http://amigo.geneontology.org/amigo/term/GO:0005388
myosin binding	Gene Ontology	GO:0017022	1	13	0.0315373	0.114757	myrip	http://amigo.geneontology.org/amigo/term/GO:0017022
lysophospholipase activity	Gene Ontology	GO:0004622	1	13	0.0315373	0.114757	abhd12	http://amigo.geneontology.org/amigo/term/GO:0004622
response to peptide hormone	Gene Ontology	GO:0043434	1	13	0.0315373	0.114757	prlh	http://amigo.geneontology.org/amigo/term/GO:0043434
5'-nucleotidase activity	Gene Ontology	GO:0008253	1	13	0.0315373	0.114757	nt5dc1	http://amigo.geneontology.org/amigo/term/GO:0008253
transport vesicle	Gene Ontology	GO:0030133	1	13	0.0315373	0.114757	myrip	http://amigo.geneontology.org/amigo/term/GO:0030133
methylation	Gene Ontology	GO:0032259	2	122	0.0328515	0.114757	pcmtl|ndufaf7	http://amigo.geneontology.org/amigo/term/GO:0032259
ionotropic glutamate receptor complex	Gene Ontology	GO:0008328	1	14	0.033752	0.114757	scrib	http://amigo.geneontology.org/amigo/term/GO:0008328
lysosome organization	Gene Ontology	GO:0007040	1	14	0.033752	0.114757	cln5	http://amigo.geneontology.org/amigo/term/GO:0007040
Set1C/COMPASS complex	Gene Ontology	GO:0048188	1	14	0.033752	0.114757	wdr5	http://amigo.geneontology.org/amigo/term/GO:0048188
proton-exporting ATPase activity, phosphorylative mechanism	Gene Ontology	GO:0008553	1	14	0.033752	0.114757	atp2a3	http://amigo.geneontology.org/amigo/term/GO:0008553
nucleotide metabolic process	Gene Ontology	GO:0009117	1	14	0.033752	0.114757	nme7	http://amigo.geneontology.org/amigo/term/GO:0009117
transcription repressor complex	Gene Ontology	GO:0017053	1	14	0.033752	0.114757	ncor1	http://amigo.geneontology.org/amigo/term/GO:0017053
cholesterol biosynthetic process	Gene Ontology	GO:0006695	1	14	0.033752	0.114757	insig1	http://amigo.geneontology.org/amigo/term/GO:0006695
histone H3-K4 methylation	Gene Ontology	GO:0051568	1	14	0.033752	0.114757	wdr5	http://amigo.geneontology.org/amigo/term/GO:0051568
positive regulation of TOR signaling	Gene Ontology	GO:0032008	1	14	0.033752	0.114757	lamtor2	http://amigo.geneontology.org/amigo/term/GO:0032008
phosphoprotein phosphatase activity	Gene Ontology	GO:0004721	2	128	0.0358079	0.116207	ppm1g|ppp2cb	http://amigo.geneontology.org/amigo/term/GO:0004721
nBAF complex	Gene Ontology	GO:0071565	1	15	0.0359618	0.116207	arid1b	http://amigo.geneontology.org/amigo/term/GO:0071565
sarcoplasmic reticulum membrane	Gene Ontology	GO:0033017	1	15	0.0359618	0.116207	atp2a3	http://amigo.geneontology.org/amigo/term/GO:0033017
AMP binding	Gene Ontology	GO:0016208	1	15	0.0359618	0.116207	prkag1	http://amigo.geneontology.org/amigo/term/GO:0016208
pseudouridine synthesis	Gene Ontology	GO:0001522	1	15	0.0359618	0.116207	rpusd2	http://amigo.geneontology.org/amigo/term/GO:0001522
regulation of BMP signaling pathway	Gene Ontology	GO:0030510	1	15	0.0359618	0.116207	sfrp5	http://amigo.geneontology.org/amigo/term/GO:0030510
nucleoside diphosphate phosphorylation	Gene Ontology	GO:0006165	1	16	0.0381666	0.118438	nme7	http://amigo.geneontology.org/amigo/term/GO:0006165
posterior lateral line neuromast development	Gene Ontology	GO:0048919	1	16	0.0381666	0.118438	abhd12	http://amigo.geneontology.org/amigo/term/GO:0048919
positive regulation of protein ubiquitination	Gene Ontology	GO:0031398	1	16	0.0381666	0.118438	birc2	http://amigo.geneontology.org/amigo/term/GO:0031398
protein catabolic process	Gene Ontology	GO:0030163	1	16	0.0381666	0.118438	psmc5	http://amigo.geneontology.org/amigo/term/GO:0030163
Cul4-RING E3 ubiquitin ligase complex	Gene Ontology	GO:0080008	1	16	0.0381666	0.118438	fbxw5	http://amigo.geneontology.org/amigo/term/GO:0080008
hydrolase activity	Gene Ontology	GO:0016787	6	1086	0.0386588	0.11902	ppm1g|f2|ppp2cb|abhd12|josd2|psmc5	http://amigo.geneontology.org/amigo/term/GO:0016787
mitochondrial respiratory chain complex I assembly	Gene Ontology	GO:0032981	1	17	0.0403664	0.120483	ndufaf7	http://amigo.geneontology.org/amigo/term/GO:0032981
neural tube formation	Gene Ontology	GO:0001841	1	17	0.0403664	0.120483	scrib	http://amigo.geneontology.org/amigo/term/GO:0001841
thigmotaxis	Gene Ontology	GO:0001966	1	17	0.0403664	0.120483	dok7	http://amigo.geneontology.org/amigo/term/GO:0001966
receptor clustering	Gene Ontology	GO:0043113	1	17	0.0403664	0.120483	scrib	http://amigo.geneontology.org/amigo/term/GO:0043113
positive regulation of Wnt signaling pathway	Gene Ontology	GO:0030177	1	18	0.0425612	0.12327	sfrp5	http://amigo.geneontology.org/amigo/term/GO:0030177
establishment or maintenance of epithelial cell apical/basal polarity	Gene Ontology	GO:0045197	1	18	0.0425612	0.12327	scrib	http://amigo.geneontology.org/amigo/term/GO:0045197
palmitoyl-(protein) hydrolase activity	Gene Ontology	GO:0008474	1	18	0.0425612	0.12327	abhd12	http://amigo.geneontology.org/amigo/term/GO:0008474
nucleosome binding	Gene Ontology	GO:0031491	1	18	0.0425612	0.12327	arid1b	http://amigo.geneontology.org/amigo/term/GO:0031491
cellular response to amino acid stimulus	Gene Ontology	GO:0071230	1	19	0.0447511	0.124	lamtor2	http://amigo.geneontology.org/amigo/term/GO:0071230
postsynapse	Gene Ontology	GO:0098794	1	19	0.0447511	0.124	psmc5	http://amigo.geneontology.org/amigo/term/GO:0098794
embryonic morphogenesis	Gene Ontology	GO:0048598	1	19	0.0447511	0.124	si:dkeyp-118h3.6	http://amigo.geneontology.org/amigo/term/GO:0048598
positive regulation of BMP signaling pathway	Gene Ontology	GO:0030513	1	19	0.0447511	0.124	sfrp5	http://amigo.geneontology.org/amigo/term/GO:0030513
methyltransferase activity	Gene Ontology	GO:0008168	2	147	0.0458076	0.124	pcmtl|ndufaf7	http://amigo.geneontology.org/amigo/term/GO:0008168
DNA replication origin binding	Gene Ontology	GO:0003688	1	20	0.0469361	0.124	pola1	http://amigo.geneontology.org/amigo/term/GO:0003688
negative regulation of mitotic cell cycle	Gene Ontology	GO:0045930	1	20	0.0469361	0.124	scrib	http://amigo.geneontology.org/amigo/term/GO:0045930
cilium organization	Gene Ontology	GO:0044782	1	20	0.0469361	0.124	iqcg	http://amigo.geneontology.org/amigo/term/GO:0044782
embryo development	Gene Ontology	GO:0009790	1	20	0.0469361	0.124	scrib	http://amigo.geneontology.org/amigo/term/GO:0009790
macroautophagy	Gene Ontology	GO:0016236	1	20	0.0469361	0.124	atg10	http://amigo.geneontology.org/amigo/term/GO:0016236
DNA-directed DNA polymerase activity	Gene Ontology	GO:0003887	1	20	0.0469361	0.124	pola1	http://amigo.geneontology.org/amigo/term/GO:0003887
nucleoside diphosphate kinase activity	Gene Ontology	GO:0004550	1	20	0.0469361	0.124	nme7	http://amigo.geneontology.org/amigo/term/GO:0004550
establishment of mitotic spindle orientation	Gene Ontology	GO:0000132	1	20	0.0469361	0.124	scrib	http://amigo.geneontology.org/amigo/term/GO:0000132
endoplasmic reticulum	Gene Ontology	GO:0005783	4	595	0.0484091	0.124564	zdhhc14|atp2a3|abhd12|insig1	http://amigo.geneontology.org/amigo/term/GO:0005783
RNA polymerase III complex	Gene Ontology	GO:0005666	1	21	0.0491161	0.124564	crcp	http://amigo.geneontology.org/amigo/term/GO:0005666
closure of optic fissure	Gene Ontology	GO:0061386	1	21	0.0491161	0.124564	sfrp5	http://amigo.geneontology.org/amigo/term/GO:0061386
DNA-templated transcription, initiation	Gene Ontology	GO:0006352	1	21	0.0491161	0.124564	crcp	http://amigo.geneontology.org/amigo/term/GO:0006352
endoplasmic reticulum lumen	Gene Ontology	GO:0005788	1	21	0.0491161	0.124564	hspa5	http://amigo.geneontology.org/amigo/term/GO:0005788
cellular response to glucose starvation	Gene Ontology	GO:0042149	1	21	0.0491161	0.124564	prkag1	http://amigo.geneontology.org/amigo/term/GO:0042149
lysosome	Gene Ontology	GO:0005764	2	154	0.0497223	0.124564	cln5|lamtor2	http://amigo.geneontology.org/amigo/term/GO:0005764
polyubiquitin modification-dependent protein binding	Gene Ontology	GO:0031593	1	22	0.0512912	0.124564	ubqln4	http://amigo.geneontology.org/amigo/term/GO:0031593
cellular response to insulin stimulus	Gene Ontology	GO:0032869	1	22	0.0512912	0.124564	insig1	http://amigo.geneontology.org/amigo/term/GO:0032869
protein disulfide oxidoreductase activity	Gene Ontology	GO:0015035	1	22	0.0512912	0.124564	glrx3	http://amigo.geneontology.org/amigo/term/GO:0015035
embryonic neurocranium morphogenesis	Gene Ontology	GO:0048702	1	22	0.0512912	0.124564	ndnf	http://amigo.geneontology.org/amigo/term/GO:0048702
iron ion homeostasis	Gene Ontology	GO:0055072	1	22	0.0512912	0.124564	glrx3	http://amigo.geneontology.org/amigo/term/GO:0055072
non-canonical Wnt signaling pathway	Gene Ontology	GO:0035567	1	23	0.0534614	0.129033	sfrp5	http://amigo.geneontology.org/amigo/term/GO:0035567
muscle fiber development	Gene Ontology	GO:0048747	1	24	0.0556267	0.13024	scube3	http://amigo.geneontology.org/amigo/term/GO:0048747
amino acid transmembrane transporter activity	Gene Ontology	GO:0015171	1	24	0.0556267	0.13024	slc7a1	http://amigo.geneontology.org/amigo/term/GO:0015171
regulation of metabolic process	Gene Ontology	GO:0019222	1	24	0.0556267	0.13024	cnr2	http://amigo.geneontology.org/amigo/term/GO:0019222
response to yeast	Gene Ontology	GO:0001878	1	24	0.0556267	0.13024	hspa5	http://amigo.geneontology.org/amigo/term/GO:0001878
cation binding	Gene Ontology	GO:0043169	1	25	0.0577871	0.131365	ppm1g	http://amigo.geneontology.org/amigo/term/GO:0043169
cellular protein localization	Gene Ontology	GO:0034613	1	25	0.0577871	0.131365	lamtor2	http://amigo.geneontology.org/amigo/term/GO:0034613
cortical actin cytoskeleton	Gene Ontology	GO:0030864	1	25	0.0577871	0.131365	myrip	http://amigo.geneontology.org/amigo/term/GO:0030864
histone deacetylase binding	Gene Ontology	GO:0042826	1	25	0.0577871	0.131365	ncor1	http://amigo.geneontology.org/amigo/term/GO:0042826
sterol biosynthetic process	Gene Ontology	GO:0016126	1	26	0.0599427	0.134881	insig1	http://amigo.geneontology.org/amigo/term/GO:0016126
mRNA binding	Gene Ontology	GO:0003729	2	172	0.0603136	0.134881	rbm8a|cluha	http://amigo.geneontology.org/amigo/term/GO:0003729
repressing transcription factor binding	Gene Ontology	GO:0070491	1	27	0.0620933	0.134881	znf503	http://amigo.geneontology.org/amigo/term/GO:0070491
modulation of chemical synaptic transmission	Gene Ontology	GO:0050804	1	27	0.0620933	0.134881	psmc5	http://amigo.geneontology.org/amigo/term/GO:0050804
regulation of neuron differentiation	Gene Ontology	GO:0045664	1	27	0.0620933	0.134881	zfhx3	http://amigo.geneontology.org/amigo/term/GO:0045664
brain morphogenesis	Gene Ontology	GO:0048854	1	27	0.0620933	0.134881	ctnna2	http://amigo.geneontology.org/amigo/term/GO:0048854
histone deacetylase complex	Gene Ontology	GO:0000118	1	27	0.0620933	0.134881	ncor1	http://amigo.geneontology.org/amigo/term/GO:0000118
synapse assembly	Gene Ontology	GO:0007416	1	27	0.0620933	0.134881	dok7	http://amigo.geneontology.org/amigo/term/GO:0007416
swimming behavior	Gene Ontology	GO:0036269	1	28	0.0642392	0.137254	abhd12	http://amigo.geneontology.org/amigo/term/GO:0036269
peptidyl-L-cysteine S-palmitoylation	Gene Ontology	GO:0018230	1	28	0.0642392	0.137254	zdhhc14	http://amigo.geneontology.org/amigo/term/GO:0018230
cellular iron ion homeostasis	Gene Ontology	GO:0006879	1	28	0.0642392	0.137254	glrx3	http://amigo.geneontology.org/amigo/term/GO:0006879
transferase activity	Gene Ontology	GO:0016740	7	1553	0.0652807	0.137326	kcmf1|pola1|nme7|zdhhc14|prkag1|pcmtl|ndufaf7	http://amigo.geneontology.org/amigo/term/GO:0016740
RNA polymerase II transcription regulatory region sequence-specific DNA binding	Gene Ontology	GO:0000977	3	402	0.0657719	0.137326	purg|znf711|ncor1	http://amigo.geneontology.org/amigo/term/GO:0000977
steroid metabolic process	Gene Ontology	GO:0008202	1	29	0.0663802	0.137326	insig1	http://amigo.geneontology.org/amigo/term/GO:0008202
amino acid transport	Gene Ontology	GO:0006865	1	29	0.0663802	0.137326	slc7a1	http://amigo.geneontology.org/amigo/term/GO:0006865
embryonic retina morphogenesis in camera-type eye	Gene Ontology	GO:0060059	1	29	0.0663802	0.137326	sfrp5	http://amigo.geneontology.org/amigo/term/GO:0060059
phospholipase activity	Gene Ontology	GO:0004620	1	30	0.0685163	0.140261	abhd12	http://amigo.geneontology.org/amigo/term/GO:0004620
neuromuscular junction development	Gene Ontology	GO:0007528	1	30	0.0685163	0.140261	dok7	http://amigo.geneontology.org/amigo/term/GO:0007528
neuron migration	Gene Ontology	GO:0001764	1	31	0.0706477	0.142233	scrib	http://amigo.geneontology.org/amigo/term/GO:0001764
myelination	Gene Ontology	GO:0042552	1	31	0.0706477	0.142233	abhd12	http://amigo.geneontology.org/amigo/term/GO:0042552
mRNA transport	Gene Ontology	GO:0051028	1	31	0.0706477	0.142233	rbm8a	http://amigo.geneontology.org/amigo/term/GO:0051028
RNA binding	Gene Ontology	GO:0003723	4	678	0.0709346	0.142233	cluha|rbm8a|rpusd2|rbm38	http://amigo.geneontology.org/amigo/term/GO:0003723
Wnt-protein binding	Gene Ontology	GO:0017147	1	32	0.0727742	0.143711	sfrp5	http://amigo.geneontology.org/amigo/term/GO:0017147
cellular protein modification process	Gene Ontology	GO:0006464	1	32	0.0727742	0.143711	pcmtl	http://amigo.geneontology.org/amigo/term/GO:0006464
cell population proliferation	Gene Ontology	GO:0008283	1	32	0.0727742	0.143711	scrib	http://amigo.geneontology.org/amigo/term/GO:0008283
chromatin binding	Gene Ontology	GO:0003682	2	194	0.0741958	0.145782	pola1|ncor1	http://amigo.geneontology.org/amigo/term/GO:0003682
electron transfer activity	Gene Ontology	GO:0009055	1	33	0.0748959	0.146422	glrx3	http://amigo.geneontology.org/amigo/term/GO:0009055
endosome	Gene Ontology	GO:0005768	2	196	0.0755047	0.146877	lamtor2|dopey1	http://amigo.geneontology.org/amigo/term/GO:0005768
cholesterol metabolic process	Gene Ontology	GO:0008203	1	34	0.0770129	0.148335	insig1	http://amigo.geneontology.org/amigo/term/GO:0008203
neuropeptide hormone activity	Gene Ontology	GO:0005184	1	34	0.0770129	0.148335	prlh	http://amigo.geneontology.org/amigo/term/GO:0005184
endoplasmic reticulum unfolded protein response	Gene Ontology	GO:0030968	1	35	0.079125	0.150184	hspa5	http://amigo.geneontology.org/amigo/term/GO:0030968
palmitoyltransferase activity	Gene Ontology	GO:0016409	1	35	0.079125	0.150184	zdhhc14	http://amigo.geneontology.org/amigo/term/GO:0016409
forebrain development	Gene Ontology	GO:0030900	1	35	0.079125	0.150184	sfrp5	http://amigo.geneontology.org/amigo/term/GO:0030900
cell projection	Gene Ontology	GO:0042995	2	204	0.0808139	0.15053	scrib|iqcg	http://amigo.geneontology.org/amigo/term/GO:0042995
protein-cysteine S-palmitoyltransferase activity	Gene Ontology	GO:0019706	1	36	0.0812324	0.15053	zdhhc14	http://amigo.geneontology.org/amigo/term/GO:0019706
smoothened signaling pathway	Gene Ontology	GO:0007224	1	36	0.0812324	0.15053	scube3	http://amigo.geneontology.org/amigo/term/GO:0007224
protein targeting to membrane	Gene Ontology	GO:0006612	1	36	0.0812324	0.15053	zdhhc14	http://amigo.geneontology.org/amigo/term/GO:0006612
late endosome	Gene Ontology	GO:0005770	1	36	0.0812324	0.15053	lamtor2	http://amigo.geneontology.org/amigo/term/GO:0005770
basolateral plasma membrane	Gene Ontology	GO:0016323	1	37	0.0833351	0.152977	scrib	http://amigo.geneontology.org/amigo/term/GO:0016323
4 iron, 4 sulfur cluster binding	Gene Ontology	GO:0051539	1	37	0.0833351	0.152977	pola1	http://amigo.geneontology.org/amigo/term/GO:0051539
sequence-specific DNA binding	Gene Ontology	GO:0043565	4	738	0.0900498	0.163007	purg|zfhx3|ncor1|znf711	http://amigo.geneontology.org/amigo/term/GO:0043565
motile cilium	Gene Ontology	GO:0031514	1	41	0.0916983	0.164468	iqcg	http://amigo.geneontology.org/amigo/term/GO:0031514
catalytic activity	Gene Ontology	GO:0003824	3	466	0.0924337	0.16503	ppm1g|crcp|asl	http://amigo.geneontology.org/amigo/term/GO:0003824
blood coagulation	Gene Ontology	GO:0007596	1	42	0.0937773	0.166668	f2	http://amigo.geneontology.org/amigo/term/GO:0007596
presynaptic membrane	Gene Ontology	GO:0042734	1	43	0.0958516	0.169584	scrib	http://amigo.geneontology.org/amigo/term/GO:0042734
zinc ion binding	Gene Ontology	GO:0008270	4	757	0.0965755	0.170095	kcmf1|zfand1|zpr1|zfhx3	http://amigo.geneontology.org/amigo/term/GO:0008270
lipid metabolic process	Gene Ontology	GO:0006629	2	233	0.100964	0.176236	abhd12|insig1	http://amigo.geneontology.org/amigo/term/GO:0006629
lamellipodium	Gene Ontology	GO:0030027	1	46	0.102047	0.17655	scrib	http://amigo.geneontology.org/amigo/term/GO:0030027
molecular adaptor activity	Gene Ontology	GO:0060090	1	46	0.102047	0.17655	lamtor2	http://amigo.geneontology.org/amigo/term/GO:0060090
retina layer formation	Gene Ontology	GO:0010842	1	47	0.104102	0.179313	abhd12	http://amigo.geneontology.org/amigo/term/GO:0010842
DNA binding	Gene Ontology	GO:0003677	6	1415	0.105962	0.179679	pola1|si:dkey-250d21.1|arid1b|znf711|zfhx3|ncor1	http://amigo.geneontology.org/amigo/term/GO:0003677
biosynthetic process	Gene Ontology	GO:0009058	1	48	0.106153	0.179679	apmap	http://amigo.geneontology.org/amigo/term/GO:0009058
cell-cell junction	Gene Ontology	GO:0005911	1	48	0.106153	0.179679	scrib	http://amigo.geneontology.org/amigo/term/GO:0005911
protein serine/threonine phosphatase activity	Gene Ontology	GO:0004722	1	48	0.106153	0.179679	ppm1g	http://amigo.geneontology.org/amigo/term/GO:0004722
cadherin binding	Gene Ontology	GO:0045296	1	49	0.1082	0.180795	ctnna2	http://amigo.geneontology.org/amigo/term/GO:0045296
hematopoietic stem cell differentiation	Gene Ontology	GO:0060218	1	49	0.1082	0.180795	cnr2	http://amigo.geneontology.org/amigo/term/GO:0060218
P-body	Gene Ontology	GO:0000932	1	51	0.112279	0.186021	pnrc2	http://amigo.geneontology.org/amigo/term/GO:0000932
ubiquitin-dependent ERAD pathway	Gene Ontology	GO:0030433	1	51	0.112279	0.186021	hspa5	http://amigo.geneontology.org/amigo/term/GO:0030433
hematopoietic progenitor cell differentiation	Gene Ontology	GO:0002244	1	52	0.114311	0.188589	smarcd2	http://amigo.geneontology.org/amigo/term/GO:0002244
nucleoplasm	Gene Ontology	GO:0005654	2	253	0.115587	0.189536	ppm1g|arid1b	http://amigo.geneontology.org/amigo/term/GO:0005654
proteasome complex	Gene Ontology	GO:0000502	1	53	0.116339	0.189536	psmc5	http://amigo.geneontology.org/amigo/term/GO:0000502
cranial skeletal system development	Gene Ontology	GO:1904888	1	53	0.116339	0.189536	josd2	http://amigo.geneontology.org/amigo/term/GO:1904888
double-stranded DNA binding	Gene Ontology	GO:0003690	1	54	0.118363	0.192032	purg	http://amigo.geneontology.org/amigo/term/GO:0003690
intracellular anatomical structure	Gene Ontology	GO:0005622	1	55	0.120381	0.1937	atg10	http://amigo.geneontology.org/amigo/term/GO:0005622
kinesin complex	Gene Ontology	GO:0005871	1	55	0.120381	0.1937	kif21a	http://amigo.geneontology.org/amigo/term/GO:0005871
cellular calcium ion homeostasis	Gene Ontology	GO:0006874	1	56	0.122396	0.195333	atp2a3	http://amigo.geneontology.org/amigo/term/GO:0006874
negative regulation of canonical Wnt signaling pathway	Gene Ontology	GO:0090090	1	58	0.12641	0.1985	sfrp5	http://amigo.geneontology.org/amigo/term/GO:0090090
cell redox homeostasis	Gene Ontology	GO:0045454	1	58	0.12641	0.1985	glrx3	http://amigo.geneontology.org/amigo/term/GO:0045454
heparin binding	Gene Ontology	GO:0008201	1	58	0.12641	0.1985	ndnf	http://amigo.geneontology.org/amigo/term/GO:0008201
definitive hemopoiesis	Gene Ontology	GO:0060216	1	58	0.12641	0.1985	iqcg	http://amigo.geneontology.org/amigo/term/GO:0060216
camera-type eye development	Gene Ontology	GO:0043010	1	59	0.128411	0.200835	abhd12	http://amigo.geneontology.org/amigo/term/GO:0043010
SCF ubiquitin ligase complex	Gene Ontology	GO:0019005	1	60	0.130407	0.202219	fbxw5	http://amigo.geneontology.org/amigo/term/GO:0019005
nucleotidyltransferase activity	Gene Ontology	GO:0016779	1	60	0.130407	0.202219	pola1	http://amigo.geneontology.org/amigo/term/GO:0016779
ubiquitin protein ligase activity	Gene Ontology	GO:0061630	2	274	0.131481	0.202219	kcmf1|birc2	http://amigo.geneontology.org/amigo/term/GO:0061630
response to hypoxia	Gene Ontology	GO:0001666	1	61	0.132399	0.202219	hspa5	http://amigo.geneontology.org/amigo/term/GO:0001666
hydrolase activity, acting on glycosyl bonds	Gene Ontology	GO:0016798	1	61	0.132399	0.202219	cln5	http://amigo.geneontology.org/amigo/term/GO:0016798
single-stranded DNA binding	Gene Ontology	GO:0003697	1	61	0.132399	0.202219	pola1	http://amigo.geneontology.org/amigo/term/GO:0003697
cytosol	Gene Ontology	GO:0005829	4	861	0.136015	0.206667	hspa8|rbm38|ubqln4|glrx3	http://amigo.geneontology.org/amigo/term/GO:0005829
chromatin remodeling	Gene Ontology	GO:0006338	1	64	0.138347	0.208856	arid1b	http://amigo.geneontology.org/amigo/term/GO:0006338
activation of GTPase activity	Gene Ontology	GO:0090630	1	65	0.140321	0.21102	scrib	http://amigo.geneontology.org/amigo/term/GO:0090630
spliceosomal complex	Gene Ontology	GO:0005681	1	66	0.14229	0.212348	rbm8a	http://amigo.geneontology.org/amigo/term/GO:0005681
thiol-dependent ubiquitin-specific protease activity	Gene Ontology	GO:0004843	1	67	0.144255	0.214462	josd2	http://amigo.geneontology.org/amigo/term/GO:0004843
eye development	Gene Ontology	GO:0001654	1	68	0.146215	0.215736	sfrp5	http://amigo.geneontology.org/amigo/term/GO:0001654
regulation of translation	Gene Ontology	GO:0006417	1	68	0.146215	0.215736	rbm8a	http://amigo.geneontology.org/amigo/term/GO:0006417
positive regulation of apoptotic process	Gene Ontology	GO:0043065	1	69	0.148171	0.2178	scrib	http://amigo.geneontology.org/amigo/term/GO:0043065
convergent extension involved in gastrulation	Gene Ontology	GO:0060027	1	70	0.150122	0.219022	scrib	http://amigo.geneontology.org/amigo/term/GO:0060027
microtubule motor activity	Gene Ontology	GO:0003777	1	70	0.150122	0.219022	kif21a	http://amigo.geneontology.org/amigo/term/GO:0003777
extracellular space	Gene Ontology	GO:0005615	4	897	0.151008	0.219406	scube3|f2|angptl5|sfrp5	http://amigo.geneontology.org/amigo/term/GO:0005615
autophagy	Gene Ontology	GO:0006914	1	71	0.152069	0.219406	atg10	http://amigo.geneontology.org/amigo/term/GO:0006914
vasculature development	Gene Ontology	GO:0001944	1	71	0.152069	0.219406	scrib	http://amigo.geneontology.org/amigo/term/GO:0001944
protein deubiquitination	Gene Ontology	GO:0016579	1	72	0.154012	0.220581	josd2	http://amigo.geneontology.org/amigo/term/GO:0016579
regulation of alternative mRNA splicing, via spliceosome	Gene Ontology	GO:0000381	1	72	0.154012	0.220581	rbm8a	http://amigo.geneontology.org/amigo/term/GO:0000381
nuclear speck	Gene Ontology	GO:0016607	1	73	0.15595	0.221733	rbm8a	http://amigo.geneontology.org/amigo/term/GO:0016607
calcium ion transport	Gene Ontology	GO:0006816	1	73	0.15595	0.221733	atp2a3	http://amigo.geneontology.org/amigo/term/GO:0006816
axonogenesis	Gene Ontology	GO:0007409	1	75	0.159814	0.225586	ctnna2	http://amigo.geneontology.org/amigo/term/GO:0007409
canonical Wnt signaling pathway	Gene Ontology	GO:0060070	1	75	0.159814	0.225586	sfrp5	http://amigo.geneontology.org/amigo/term/GO:0060070
postsynaptic density	Gene Ontology	GO:0014069	1	76	0.161739	0.226667	scrib	http://amigo.geneontology.org/amigo/term/GO:0014069
DNA-binding transcription repressor activity, RNA polymerase II-specific	Gene Ontology	GO:0001227	1	76	0.161739	0.226667	purg	http://amigo.geneontology.org/amigo/term/GO:0001227
fin regeneration	Gene Ontology	GO:0031101	1	77	0.16366	0.228539	hspa8	http://amigo.geneontology.org/amigo/term/GO:0031101
negative regulation of transcription by RNA polymerase II	Gene Ontology	GO:0000122	2	320	0.167832	0.233532	zfhx3|ncor1	http://amigo.geneontology.org/amigo/term/GO:0000122
multicellular organism development	Gene Ontology	GO:0007275	3	619	0.170204	0.235993	scrib|znf503|sfrp5	http://amigo.geneontology.org/amigo/term/GO:0007275
microtubule-based movement	Gene Ontology	GO:0007018	1	83	0.175094	0.241915	kif21a	http://amigo.geneontology.org/amigo/term/GO:0007018
perinuclear region of cytoplasm	Gene Ontology	GO:0048471	1	85	0.178871	0.246263	myrip	http://amigo.geneontology.org/amigo/term/GO:0048471
ATP binding	Gene Ontology	GO:0005524	6	1658	0.179877	0.246778	nme7|hspa5|atp2a3|hspa8|kif21a|psmc5	http://amigo.geneontology.org/amigo/term/GO:0005524
DNA replication	Gene Ontology	GO:0006260	1	88	0.184505	0.250491	pola1	http://amigo.geneontology.org/amigo/term/GO:0006260
trans-Golgi network	Gene Ontology	GO:0005802	1	88	0.184505	0.250491	dopey1	http://amigo.geneontology.org/amigo/term/GO:0005802
calcium ion transmembrane transport	Gene Ontology	GO:0070588	1	90	0.188239	0.254677	atp2a3	http://amigo.geneontology.org/amigo/term/GO:0070588
anterior/posterior pattern specification	Gene Ontology	GO:0009952	1	92	0.191957	0.257038	ncor1	http://amigo.geneontology.org/amigo/term/GO:0009952
hemopoiesis	Gene Ontology	GO:0030097	1	92	0.191957	0.257038	cnr2	http://amigo.geneontology.org/amigo/term/GO:0030097
calmodulin binding	Gene Ontology	GO:0005516	1	94	0.195658	0.260212	iqcg	http://amigo.geneontology.org/amigo/term/GO:0005516
RNA splicing	Gene Ontology	GO:0008380	1	94	0.195658	0.260212	rbm8a	http://amigo.geneontology.org/amigo/term/GO:0008380
extracellular region	Gene Ontology	GO:0005576	3	671	0.200006	0.265092	f2|hspa5|sfrp5	http://amigo.geneontology.org/amigo/term/GO:0005576
central nervous system development	Gene Ontology	GO:0007417	1	101	0.20848	0.273542	ppm1g	http://amigo.geneontology.org/amigo/term/GO:0007417
transcription corepressor activity	Gene Ontology	GO:0003714	1	101	0.20848	0.273542	ncor1	http://amigo.geneontology.org/amigo/term/GO:0003714
transcription factor binding	Gene Ontology	GO:0008134	1	102	0.210295	0.275001	psmc5	http://amigo.geneontology.org/amigo/term/GO:0008134
liver development	Gene Ontology	GO:0001889	1	103	0.212106	0.27604	cnr2	http://amigo.geneontology.org/amigo/term/GO:0001889
histone binding	Gene Ontology	GO:0042393	1	104	0.213913	0.27604	wdr5	http://amigo.geneontology.org/amigo/term/GO:0042393
nuclear chromatin	Gene Ontology	GO:0000790	1	104	0.213913	0.27604	ncor1	http://amigo.geneontology.org/amigo/term/GO:0000790
hormone activity	Gene Ontology	GO:0005179	1	104	0.213913	0.27604	prlh	http://amigo.geneontology.org/amigo/term/GO:0005179
Rab GTPase binding	Gene Ontology	GO:0017137	1	105	0.215716	0.277451	myrip	http://amigo.geneontology.org/amigo/term/GO:0017137
adenylate cyclase-activating G protein-coupled receptor signaling pathway	Gene Ontology	GO:0007189	1	107	0.21931	0.281148	cnr2	http://amigo.geneontology.org/amigo/term/GO:0007189
regulation of apoptotic process	Gene Ontology	GO:0042981	1	109	0.222887	0.2848	birc2	http://amigo.geneontology.org/amigo/term/GO:0042981
proteasome-mediated ubiquitin-dependent protein catabolic process	Gene Ontology	GO:0043161	1	113	0.229993	0.292923	psmc5	http://amigo.geneontology.org/amigo/term/GO:0043161
regulation of transcription by RNA polymerase II	Gene Ontology	GO:0006357	3	726	0.232779	0.295493	arid1b|smarcd2|znf711	http://amigo.geneontology.org/amigo/term/GO:0006357
actin cytoskeleton	Gene Ontology	GO:0015629	1	115	0.233522	0.295493	ctnna2	http://amigo.geneontology.org/amigo/term/GO:0015629
cilium	Gene Ontology	GO:0005929	1	116	0.235281	0.296757	iqcg	http://amigo.geneontology.org/amigo/term/GO:0005929
postsynaptic membrane	Gene Ontology	GO:0045211	1	122	0.245749	0.30699	scrib	http://amigo.geneontology.org/amigo/term/GO:0045211
structural molecule activity	Gene Ontology	GO:0005198	1	123	0.24748	0.307381	ctnna2	http://amigo.geneontology.org/amigo/term/GO:0005198
serine-type peptidase activity	Gene Ontology	GO:0008236	1	124	0.249207	0.307381	f2	http://amigo.geneontology.org/amigo/term/GO:0008236
extracellular matrix organization	Gene Ontology	GO:0030198	1	124	0.249207	0.307381	ndnf	http://amigo.geneontology.org/amigo/term/GO:0030198
chordate embryonic development	Gene Ontology	GO:0043009	1	124	0.249207	0.307381	ndufaf7	http://amigo.geneontology.org/amigo/term/GO:0043009
lyase activity	Gene Ontology	GO:0016829	1	125	0.25093	0.308533	asl	http://amigo.geneontology.org/amigo/term/GO:0016829
axon	Gene Ontology	GO:0030424	1	129	0.257783	0.314978	ctnna2	http://amigo.geneontology.org/amigo/term/GO:0030424
Wnt signaling pathway	Gene Ontology	GO:0016055	1	129	0.257783	0.314978	sfrp5	http://amigo.geneontology.org/amigo/term/GO:0016055
transferase activity, transferring acyl groups	Gene Ontology	GO:0016746	1	130	0.259487	0.316072	zdhhc14	http://amigo.geneontology.org/amigo/term/GO:0016746
cell surface	Gene Ontology	GO:0009986	1	138	0.272977	0.330446	scube3	http://amigo.geneontology.org/amigo/term/GO:0009986
protein dephosphorylation	Gene Ontology	GO:0006470	1	140	0.276312	0.333451	ppm1g	http://amigo.geneontology.org/amigo/term/GO:0006470
protein heterodimerization activity	Gene Ontology	GO:0046982	1	143	0.281286	0.337371	scrib	http://amigo.geneontology.org/amigo/term/GO:0046982
cytoskeleton	Gene Ontology	GO:0005856	2	463	0.287561	0.341752	iqcg|ctnna2	http://amigo.geneontology.org/amigo/term/GO:0005856
cell differentiation	Gene Ontology	GO:0030154	2	471	0.294333	0.34874	scrib|iqcg	http://amigo.geneontology.org/amigo/term/GO:0030154
cell migration	Gene Ontology	GO:0016477	1	155	0.300846	0.35431	scrib	http://amigo.geneontology.org/amigo/term/GO:0016477
cellular_component	Gene Ontology	GO:0005575	5	1597	0.30359	0.354882	ppp2cb|josd2|ypel1|zfand1|akirin1	http://amigo.geneontology.org/amigo/term/GO:0005575
guanyl-nucleotide exchange factor activity	Gene Ontology	GO:0005085	1	157	0.304055	0.354882	lamtor2	http://amigo.geneontology.org/amigo/term/GO:0005085
DNA-binding transcription activator activity, RNA polymerase II-specific	Gene Ontology	GO:0001228	1	160	0.308841	0.357268	smarcd2	http://amigo.geneontology.org/amigo/term/GO:0001228
transcription regulatory region sequence-specific DNA binding	Gene Ontology	GO:0000976	1	160	0.308841	0.357268	zfhx3	http://amigo.geneontology.org/amigo/term/GO:0000976
mRNA processing	Gene Ontology	GO:0006397	1	163	0.313594	0.361697	rbm8a	http://amigo.geneontology.org/amigo/term/GO:0006397
microtubule	Gene Ontology	GO:0005874	1	168	0.321444	0.366428	kif21a	http://amigo.geneontology.org/amigo/term/GO:0005874
negative regulation of transcription, DNA-templated	Gene Ontology	GO:0045892	1	175	0.332287	0.377686	znf503	http://amigo.geneontology.org/amigo/term/GO:0045892
centrosome	Gene Ontology	GO:0005813	1	180	0.339926	0.383029	nme7	http://amigo.geneontology.org/amigo/term/GO:0005813
serine-type endopeptidase activity	Gene Ontology	GO:0004252	1	182	0.342958	0.385335	f2	http://amigo.geneontology.org/amigo/term/GO:0004252
cytoplasmic vesicle	Gene Ontology	GO:0031410	1	185	0.34748	0.38846	myrip	http://amigo.geneontology.org/amigo/term/GO:0031410
signal transduction	Gene Ontology	GO:0007165	4	1299	0.347793	0.38846	gpr135|scube3|cnr2|arhgap1	http://amigo.geneontology.org/amigo/term/GO:0007165
G protein-coupled receptor signaling pathway	Gene Ontology	GO:0007186	3	914	0.349713	0.38846	gpr135|prlh|cnr2	http://amigo.geneontology.org/amigo/term/GO:0007186
brain development	Gene Ontology	GO:0007420	1	194	0.360862	0.397456	zfhx3	http://amigo.geneontology.org/amigo/term/GO:0007420
plasma membrane	Gene Ontology	GO:0005886	6	2132	0.363431	0.399161	kcmf1|cnr2|hspa8|slc7a1|scrib|ctnna2	http://amigo.geneontology.org/amigo/term/GO:0005886
microtubule binding	Gene Ontology	GO:0008017	1	200	0.369632	0.404835	kif21a	http://amigo.geneontology.org/amigo/term/GO:0008017
actin filament binding	Gene Ontology	GO:0051015	1	217	0.393843	0.430147	ctnna2	http://amigo.geneontology.org/amigo/term/GO:0051015
ubiquitin-dependent protein catabolic process	Gene Ontology	GO:0006511	1	223	0.402167	0.438015	ubqln4	http://amigo.geneontology.org/amigo/term/GO:0006511
cell junction	Gene Ontology	GO:0030054	1	239	0.423818	0.460313	scrib	http://amigo.geneontology.org/amigo/term/GO:0030054
vesicle-mediated transport	Gene Ontology	GO:0016192	1	244	0.430423	0.464905	hspa8	http://amigo.geneontology.org/amigo/term/GO:0016192
transmembrane transporter activity	Gene Ontology	GO:0022857	1	252	0.440838	0.473537	slc7a1	http://amigo.geneontology.org/amigo/term/GO:0022857
synapse	Gene Ontology	GO:0045202	1	252	0.440838	0.473537	scrib	http://amigo.geneontology.org/amigo/term/GO:0045202
biological_process	Gene Ontology	GO:0008150	4	1483	0.443626	0.475227	ypel1|tmem26b|zpr1|akirin1	http://amigo.geneontology.org/amigo/term/GO:0008150
membrane	Gene Ontology	GO:0016020	16	6613	0.449059	0.479733	zdhhc14|apmap|cnr2|tmem26b|hspa5|atp2a3|ctnna2|abhd12|slc7a1|gpr135|pigr|tmem242|insig1|scrib|disp2|lamtor2	http://amigo.geneontology.org/amigo/term/GO:0016020
calcium ion binding	Gene Ontology	GO:0005509	2	691	0.47224	0.501755	scube3|f2	http://amigo.geneontology.org/amigo/term/GO:0005509
kinase activity	Gene Ontology	GO:0016301	2	694	0.474496	0.502786	prkag1|nme7	http://amigo.geneontology.org/amigo/term/GO:0016301
phosphorylation	Gene Ontology	GO:0016310	2	696	0.475997	0.503014	prkag1|nme7	http://amigo.geneontology.org/amigo/term/GO:0016310
intracellular protein transport	Gene Ontology	GO:0006886	1	297	0.496013	0.521347	myrip	http://amigo.geneontology.org/amigo/term/GO:0006886
actin binding	Gene Ontology	GO:0003779	1	300	0.499494	0.523599	myrip	http://amigo.geneontology.org/amigo/term/GO:0003779
endoplasmic reticulum membrane	Gene Ontology	GO:0005789	1	308	0.508662	0.531783	abhd12	http://amigo.geneontology.org/amigo/term/GO:0005789
protein ubiquitination	Gene Ontology	GO:0016567	1	334	0.537328	0.560254	fbxw5	http://amigo.geneontology.org/amigo/term/GO:0016567
RNA polymerase II cis-regulatory region sequence-specific DNA binding	Gene Ontology	GO:0000978	1	349	0.55311	0.574367	zfhx3	http://amigo.geneontology.org/amigo/term/GO:0000978
G protein-coupled receptor activity	Gene Ontology	GO:0004930	2	805	0.553801	0.574367	gpr135|cnr2	http://amigo.geneontology.org/amigo/term/GO:0004930
peptidase activity	Gene Ontology	GO:0008233	1	379	0.583097	0.60315	f2	http://amigo.geneontology.org/amigo/term/GO:0008233
cell adhesion	Gene Ontology	GO:0007155	1	383	0.586942	0.605526	ctnna2	http://amigo.geneontology.org/amigo/term/GO:0007155
integral component of membrane	Gene Ontology	GO:0016021	13	5893	0.607561	0.625148	zdhhc14|apmap|cnr2|tmem26b|atp2a3|abhd12|slc7a1|gpr135|pigr|tmem242|insig1|disp2|ctnna2	http://amigo.geneontology.org/amigo/term/GO:0016021
molecular_function	Gene Ontology	GO:0003674	4	1866	0.625596	0.642016	tmem26b|fbxw5|akirin1|si:dkeyp-118h3.6	http://amigo.geneontology.org/amigo/term/GO:0003674
ion transport	Gene Ontology	GO:0006811	1	512	0.693839	0.710186	atp2a3	http://amigo.geneontology.org/amigo/term/GO:0006811
Golgi apparatus	Gene Ontology	GO:0005794	1	533	0.708442	0.72324	zdhhc14	http://amigo.geneontology.org/amigo/term/GO:0005794
proteolysis	Gene Ontology	GO:0006508	1	537	0.711144	0.724108	f2	http://amigo.geneontology.org/amigo/term/GO:0006508
positive regulation of transcription by RNA polymerase II	Gene Ontology	GO:0045944	1	549	0.719105	0.730311	smarcd2	http://amigo.geneontology.org/amigo/term/GO:0045944
transmembrane transport	Gene Ontology	GO:0055085	1	565	0.729383	0.737558	slc7a1	http://amigo.geneontology.org/amigo/term/GO:0055085
DNA-binding transcription factor activity, RNA polymerase II-specific	Gene Ontology	GO:0000981	1	566	0.730012	0.737558	znf711	http://amigo.geneontology.org/amigo/term/GO:0000981
regulation of transcription, DNA-templated	Gene Ontology	GO:0006355	2	1136	0.738883	0.744596	znf711|zfhx3	http://amigo.geneontology.org/amigo/term/GO:0006355
protein phosphorylation	Gene Ontology	GO:0006468	1	727	0.81466	0.818848	prkag1	http://amigo.geneontology.org/amigo/term/GO:0006468
mitochondrion	Gene Ontology	GO:0005739	1	735	0.818101	0.820199	ndufaf7	http://amigo.geneontology.org/amigo/term/GO:0005739
